# Supplementary material for: Mechanisms of Aluminum Toxicity Impacting Root Growth in Shatian Pomelo
Source: Int J Mol Sci. 2024 Dec 15;25(24):13454. doi: 10.3390/ijms252413454 (PMC11676325; doi:10.3390/ijms252413454)
Supplement: Supplementary file 1 [file ijms-25-13454-s001.zip]

Archive with 2 entries (2 files):
- Table S1 General information about DEGs in roots.xlsx
- TableS2-S10-12.10.pdf
