# Supplementary material for: Mechanisms of Aluminum Toxicity Impacting Root Growth in Shatian Pomelo
Source: Int J Mol Sci. 2024 Dec 15;25(24):13454. doi: 10.3390/ijms252413454 (PMC11676325; doi:10.3390/ijms252413454)
Supplement: Supplementary file 1 [file ijms-25-13454-s001.zip › Table S1 General information about DEGs in roots.xlsx]

## Sheet: Group_R0-VS-R4_DE_significant_a
Table S1 General information about DEGs in roots.
geneID	length	Gen-R0_FPKM average	Gen-R4_FPKM average	log2FoldChange	pvalue	Regulation	Significant	Description
Cg1g005540	1167	187.12	733.597	2.07858664065107	0	Ups	yes	Caffeoyl-CoA O-methyltransferase
Cg1g007330	3858	121.157	676.553	2.5884077105523	0	Ups	yes	Phosphoenolpyruvate carboxykinase (ATP) 1
Cg1g015400	1749	116.047	703.887	2.70773500586419	0	Ups	yes	Multicopper oxidase LPR1
Cg1g027620	2591	28.1633	124.33	2.24908438783306	0	Ups	yes	-
Cg2g002010	3231	69.37	227.247	1.81769204571774	0	Ups	yes	Linoleate 13S-lipoxygenase 2-1, chloroplastic
Cg2g019210	1354	78.3567	330.4	2.18330136992791	0	Ups	yes	1-aminocyclopropane-1-carboxylate oxidase
Cg2g020420	1384	139.657	704.84	2.44218156085567	0	Ups	yes	Nitrile-specifier protein 5
Cg2g021180	1484	363.233	1091.27	1.69429644415693	0	Ups	yes	-
Cg2g031250	2905	18.53	72.28	2.06919863522222	0	Ups	yes	Probable linoleate 9S-lipoxygenase 5
Cg2g038900	1783	17.59	109.627	2.7437716938244	0	Ups	yes	Tetrahydroberberine oxidase
Cg3g001150	1798	182.203	536.78	1.66515668283027	0	Ups	yes	-
Cg3g010720	1832	19.92	134.643	2.86109043894831	0	Ups	yes	-
Cg3g016770	1622	43.87	225.977	2.47095246563065	0	Ups	yes	NAC domain-containing protein 2
Cg4g008430	1857	5.56667	685.21	7.04389731387772	0	Ups	yes	Probable sulfate transporter 3.5
Cg4g009160	1668	81.73	281.553	1.89037643682797	0	Ups	yes	Geraniol 8-hydroxylase
Cg4g011120	1795	19.1533	87.6333	2.30063508807865	0	Ups	yes	Protein DETOXIFICATION 16
Cg4g022640	729	16.7833	159.887	3.35749115628712	0	Ups	yes	EG45-like domain containing protein 2
Cg5g000530	1659	40.5833	156.873	2.05799079851532	0	Ups	yes	Methionine gamma-lyase
Cg5g010000	871	398.957	1837.34	2.31046574216541	0	Ups	yes	Thaumatin-like protein
Cg5g010010	1002	44.94	383.687	3.2014564696262	0	Ups	yes	Thaumatin-like protein
Cg5g016000	3889	12.4267	73.2567	2.66615275494614	0	Ups	yes	Cytochrome P450 CYP72A219
Cg5g022080	510	18.4567	275.41	4.01524921168694	0	Ups	yes	-
Cg5g026670	706	371.063	1281.99	1.89509693293123	0	Ups	yes	Chitinase 4
Cg5g030210	675	342.667	1932.65	2.60093851030169	0	Ups	yes	Germin-like protein subfamily 1 member 15
Cg6g003330	1250	7.01	211.463	5.02156972008455	0	Ups	yes	Protein ALUMINUM SENSITIVE 3
Cg6g009960	2445	12.4367	73.33	2.6658764126971	0	Ups	yes	F-box/LRR-repeat protein 3
Cg6g009970	2518	4.40333	46.8933	3.51976990640331	0	Ups	yes	Solute carrier family 40 member 2
Cg6g019270	1958	2.44667	96.89	5.4086670676949	0	Ups	yes	Putative glutamine amidotransferase GAT1_2.1
Cg6g023710	1916	73.8933	263.467	1.93966869259899	0	Ups	yes	AAA-ATPase ASD, mitochondrial
Cg7g007780	360	2888.48	11859.9	2.1454797809157	0	Ups	yes	Inhibitor of trypsin and hageman factor
Cg7g007880	480	26.9733	229.087	3.19395457295819	0	Ups	yes	-
Cg7g011870	1833	18.6133	96.8333	2.48323442888112	0	Ups	yes	Glutamate dehydrogenase 2
Cg7g023310	1503	65.6667	458.753	2.91253346921131	0	Ups	yes	Protein DETOXIFICATION 43
Cg8g000790	2024	492.837	3671.24	3.00521562652845	0	Ups	yes	Inactive chitinase-like protein 1
Cg8g000800	1131	236.457	1319.84	2.58828869917076	0	Ups	yes	Inactive chitinase-like protein 1
Cg8g001450	1688	55.89	385.447	2.89290738325199	0	Ups	yes	Monooxygenase 2
Cg8g003790	1992	45.2833	238.947	2.50542525538805	0	Ups	yes	Limonoid UDP-glucosyltransferase
Cg8g007510	249	145.423	3879.01	4.84566147230061	0	Ups	yes	-
Cg8g011290	866	340.553	2084.91	2.72129801969137	0	Ups	yes	Pathogenesis-related protein PR-4A
Cg8g019570	1675	103.48	341.417	1.82959445516516	0	Ups	yes	Heavy metal-associated isoprenylated plant protein 3
Cg9g001930	1085	2838.56	10472.6	1.99107183842603	0	Ups	yes	Major allergen Pru ar 1
Cg9g007500	2211	9	76.13	3.18478342291748	0	Ups	yes	-
Cg9g018290	1393	396.653	1195.66	1.69841578907059	0	Ups	yes	Glucan endo-1,3-beta-glucosidase
Cg9g021890	1533	14.88	221.2	3.99878102151736	0	Ups	yes	Protein DETOXIFICATION 42
Cg9g023940	1131	30.1133	271.27	3.27660345227255	0	Ups	yes	Acidic endochitinase
CgUng018440	645	28.9133	231.263	3.11018936090309	0	Ups	yes	-
Cg2g044070	1495	7.85	65.96	3.17720235175779	1.73847071676646e-307	Ups	yes	-
Cg1g026190	1629	5.34333	53.5733	3.43005888380827	7.26347837347587e-304	Ups	yes	-
Cg2g044990	2526	36.6767	117.433	1.7846649950946	1.81579582870625e-296	Ups	yes	Glycolate oxidase
Cg7g012060	1242	20.2	110.233	2.55354252043216	2.24984367995024e-294	Ups	yes	Polygalacturonase inhibitor
Cg5g027670	1893	36.68	121.217	1.83084052213792	2.63941883226151e-294	Ups	yes	Cytochrome P450 87A3
Cg7g002450	2526	67.81	178.24	1.50137744992246	3.10677087460341e-294	Ups	yes	Cytosolic endo-beta-N-acetylglucosaminidase 1
Cg9g004420	441	22.72	202.387	3.26294022242174	5.66004493168105e-292	Ups	yes	-
Cg5g022450	1872	21.5533	85.09	2.08794607121422	3.54469412939131e-280	Ups	yes	-
Cg5g026650	975	12.6	97.0833	3.04893544984883	7.86211107412238e-280	Ups	yes	Endochitinase EP3
Cg6g008160	1536	95.8333	311.637	1.80856499077647	2.23855109172312e-279	Ups	yes	Aspartic proteinase CDR1
Cg8g023030	2274	41.4533	142.533	1.88806903314032	1.7681920372299e-277	Ups	yes	Tropinone reductase homolog At2g29170
Cg4g009350	726	26.8567	192.933	2.95437492267848	5.54185523155578e-277	Ups	yes	-
Cg5g030200	609	15.9	164.657	3.4709258422502	1.36437487307873e-269	Ups	yes	Germin-like protein subfamily 1 member 15
Cg3g006980	1742	58.8767	224.427	2.03756937919745	2.17300504770199e-269	Ups	yes	-
Cg6g010690	1196	54.49	214.197	2.07963324592377	5.0094123389548e-269	Ups	yes	-
Cg5g035250	1765	24.1433	114.323	2.35020207043908	7.83581271042647e-266	Ups	yes	-
CgUng003380	1011	42.3867	192.177	2.28832888916092	1.14295089705203e-264	Ups	yes	-
Cg7g016740	1075	24.1533	122.787	2.45361450273214	4.82690621884177e-262	Ups	yes	Probable WRKY transcription factor 75
Cg9g005230	2056	31.9733	104.437	1.8139715414202	6.7932945148063e-254	Ups	yes	Sugar transport protein 13
Cg3g009340	1330	25.2133	124.163	2.40259786856833	2.33854115838965e-251	Ups	yes	Ubiquinol oxidase 1a, mitochondrial
Cg2g007960	1565	107.653	335.197	1.74394189595051	1.87203901798726e-247	Ups	yes	Serine carboxypeptidase 1
Cg6g013240	744	81.1833	265.363	1.81524274921578	1.92610489291491e-247	Ups	yes	Dirigent protein 19
Cg1g008420	1828	16.9833	74.7133	2.24242373836536	5.10219864003797e-246	Ups	yes	Serine/threonine-protein kinase SAPK2
Cg7g005360	2025	23.4233	77.9167	1.84151548174186	6.39887012600108e-240	Ups	yes	Metal tolerance protein 11
Cg4g001460	1889	5.23333	38.9667	2.99641881834482	7.83626127681691e-237	Ups	yes	-
Cg5g010880	2349	42.2933	122.97	1.64649699274105	1.46683945449635e-236	Ups	yes	Heparanase-like protein 1
Cg1g007630	1471	26.64	109.713	2.14781215817881	3.84286469941489e-235	Ups	yes	Probable mannitol dehydrogenase
Cg4g022630	393	32.01	264.86	3.16157940946233	4.36143320023931e-233	Ups	yes	EG45-like domain containing protein 2
Cg2g025670	2046	57.7967	166.947	1.63725297232435	1.00238319876286e-232	Ups	yes	-
Cg9g020810	555	799.927	1821.83	1.29467369625485	7.34995172118135e-232	Ups	yes	Bifunctional bis(5'-adenosyl)-triphosphatase/adenylylsulfatase FHIT
Cg3g003030	3777	14.9633	58.1733	2.06562625874537	9.72772359598673e-224	Ups	yes	Protein ZINC INDUCED FACILITATOR-LIKE 1
Cg1g010650	2223	74.73	194.317	1.48482108556063	9.91747242884553e-224	Ups	yes	-
Cg2g037110	1260	21.5033	119.917	2.58849238892723	8.11538368630948e-222	Ups	yes	-
Cg8g003800	1663	49.5667	135.313	1.55593365580688	1.40359395012189e-221	Ups	yes	-
Cg5g007260	775	79.5433	303.147	2.03869250946048	1.85992619313981e-206	Ups	yes	-
Cg1g015220	1151	4.24667	47.23	3.58905998795262	1.03188217718831e-202	Ups	yes	Coatomer subunit beta'-2
Cg8g003310	2101	111.683	272.963	1.39665767819464	1.03703362862845e-197	Ups	yes	Leucine-rich repeat protein 2
Cg2g015270	1319	27.2	91.5433	1.85680910064549	1.26069665610147e-196	Ups	yes	-
Cg7g007800	420	17.9967	149.027	3.16525127419014	5.65266584723685e-196	Ups	yes	-
Cg2g006450	1625	191.667	399.557	1.16710997493925	9.33631518012461e-194	Ups	yes	Formate dehydrogenase, mitochondrial
Cg2g034230	2254	12.5533	48.47	2.05872044226391	1.04657388423841e-192	Ups	yes	Protein DETOXIFICATION 12
Cg3g017710	180	61.6	371.79	2.70083329315658	3.07800755155341e-192	Ups	yes	-
Cg2g046430	2678	65.46	148.277	1.28610246418271	8.78824391545665e-192	Ups	yes	Oligopeptide transporter 3
Cg3g016700	1750	98.1733	209.043	1.19708856412835	5.64342995683121e-191	Ups	yes	L-ascorbate peroxidase T, chloroplastic
Cg3g006900	2113	510.583	958.537	1.01572013108324	1.13546774756465e-190	Ups	yes	Isocitrate dehydrogenase [NADP]
Cg5g036910	2337	6.07333	29.9533	2.4106643433459	7.8233548721179e-190	Ups	yes	Potassium transporter 5
Cg1g026940	1062	24.02	100.957	2.18012945912144	3.98149421648154e-186	Ups	yes	5-OH-xanthotoxin synthase
Cg3g008030	1764	46.9267	128.6	1.56111182351576	9.70380020235597e-186	Ups	yes	-
Cg8g004030	1716	52.0433	147.7	1.61271772464492	2.57418216648517e-185	Ups	yes	Cyclase-like protein 2
Cg2g012180	1125	55.25	426.113	3.05214076564557	2.39445327629099e-184	Ups	yes	Thaumatin-like protein 1
Cg9g008200	647	40.81	166.843	2.13790506822853	1.32446806613052e-183	Ups	yes	-
Cg9g004650	1269	2.74333	42.1267	4.03825879769239	5.32197361680221e-180	Ups	yes	Probable aspartic proteinase GIP2
Cg1g009530	4572	5.49667	25.7967	2.33706069638115	6.27435093795965e-178	Ups	yes	ABC transporter C family member 8
Cg7g014480	611	16.47	103.143	2.74496119442726	2.53112171475411e-172	Ups	yes	-
Cg7g007810	730	10.0067	79.4567	3.09209856630228	6.25269542639184e-172	Ups	yes	-
Cg3g015570	228	8.90667	215.487	4.70624352687863	1.29395897926499e-171	Ups	yes	-
CgUng004930	1414	34.8633	103.297	1.67395314966441	2.85945634106018e-169	Ups	yes	-
Cg7g011780	1276	94.6833	273.073	1.6356	4.4980635700886e-169	Ups	yes	Superoxide dismutase [Fe], chloroplastic
Cg7g023640	639	12.0667	79.72	2.82827946431363	1.50422645097785e-167	Ups	yes	-
Cg5g013340	3089	2.30333	19.2833	3.16812523845765	3.7237489033786e-167	Ups	yes	LRR receptor-like serine/threonine-protein kinase GSO1
Cg4g020720	2075	18.7933	166.157	3.25117016452106	4.59964961013489e-167	Ups	yes	ABC transporter I family member 17
Cg6g000450	1600	184.373	351.003	1.03531050471285	5.1119493993766e-167	Ups	yes	Calreticulin-3
Cg6g007240	1629	19.18	66.0567	1.88714077647582	1.64286744381786e-166	Ups	yes	Phenylalanine N-monooxygenase
Cg1g021320	3999	27.13	68.5667	1.44433326309543	1.30529158877996e-165	Ups	yes	Metal transporter Nramp1
Cg7g021380	1606	18.65	61.2067	1.81880696966766	4.14991812907923e-165	Ups	yes	NAC domain-containing protein 1
Cg7g012360	666	1066.14	2123.26	1.10117864687403	3.85731496990017e-163	Ups	yes	Glutathione S-transferase F9
Cg9g020350	1285	24.48	98.4467	2.11395437435621	1.09041768324399e-162	Ups	yes	Heat stress transcription factor B-3
Cg4g019190	1299	33.6733	127.803	2.03044621231029	1.84851806096969e-161	Ups	yes	Probable WRKY transcription factor 50
Cg5g016800	580	480.66	1316.7	1.56183358953122	2.8457818992745e-159	Ups	yes	-
Cg6g016630	1752	3.82667	26.6533	2.90817626729284	1.29229092455456e-158	Ups	yes	Sulfite exporter TauE/SafE family protein 4
Cg2g008080	996	18.47	71.6633	2.06191506499936	1.29271253227049e-157	Ups	yes	-
Cg7g003650	1251	310.067	613.267	1.09093513251016	7.54855859214247e-156	Ups	yes	Superoxide dismutase [Mn], mitochondrial
Cg5g034140	753	2.96333	56.3533	4.37468115546622	7.87857971620112e-154	Ups	yes	Dehydrodolichyl diphosphate synthase CPT3
Cg7g002730	570	124.54	318.383	1.4616580355528	6.77753744404124e-153	Ups	yes	Protein EARLY RESPONSIVE TO DEHYDRATION 15
Cg3g012090	1976	6.77667	34.2733	2.44139823822256	1.41336882743776e-152	Ups	yes	G-type lectin S-receptor-like serine/threonine-protein kinase B120
Cg1g007670	1904	14.6467	60.0933	2.14424177776544	4.46352702045161e-150	Ups	yes	Probable mannitol dehydrogenase
Cg6g023820	3525	72.4533	142.47	1.08306507686536	4.35153034687795e-149	Ups	yes	Plasma membrane ATPase 1
Cg1g013580	617	91.5433	299.263	1.81515724450031	9.51879907360104e-149	Ups	yes	-
Cg6g015760	522	23.79	113.91	2.36617429440623	1.41597389801066e-148	Ups	yes	Protein TERMINAL FLOWER 1
CgUng003040	1696	126.64	268.43	1.1911933434306	3.22598611191599e-148	Ups	yes	Adenosine kinase 2
Cg5g034830	3720	3.35	16.2	2.37336184037867	2.31183402461806e-147	Ups	yes	Calcium-transporting ATPase 12, plasma membrane-type
Cg1g004940	790	345.293	781.117	1.28528315216366	1.02430020952633e-145	Ups	yes	Thioredoxin H-type
Cg2g034870	6108	44.8467	88.8567	1.09243211797686	1.04875699420953e-143	Ups	yes	Glucosamine inositolphosphorylceramide transferase 1
Cg9g012440	1536	19.7767	61.6867	1.75084862061136	1.51645236331803e-143	Ups	yes	1-aminocyclopropane-1-carboxylate oxidase homolog 1
Cg6g020530	396	72.53	248.35	1.88375663530593	2.18469910481022e-143	Ups	yes	-
Cg9g008110	1049	167.82	464.163	1.57576460997346	3.06060379758729e-140	Ups	yes	Actin-depolymerizing factor
Cg1g002680	1606	94.3667	204.007	1.21834203179728	4.94979927876837e-140	Ups	yes	Heat shock factor protein HSF24
Cg9g008180	541	46.4933	174.11	2.00877436677737	6.72142810218558e-140	Ups	yes	-
Cg2g006060	1800	2.61333	23.5633	3.28198475878266	2.27324762893114e-139	Ups	yes	Alpha-dioxygenase PIOX
Cg2g001440	1287	165.38	334.383	1.12168810471617	1.57980039107942e-137	Ups	yes	Peroxidase 15
Cg3g008470	1851	14.0433	44.9133	1.78435315013051	1.25550813912588e-136	Ups	yes	-
Cg2g030300	2213	0.81	16.61	4.46335525692117	7.66829503106262e-136	Ups	yes	-
Cg1g019680	1487	14.4567	51.3567	1.93287326907801	3.6739889787179e-134	Ups	yes	-
Cg6g005660	813	24.03	87.1733	1.9652758747149	3.69344384846582e-132	Ups	yes	-
Cg2g001430	1383	451.967	890.34	1.08520258115332	5.55528806338063e-132	Ups	yes	Peroxidase C3
Cg2g041840	1493	6.72333	34.63	2.46933291530546	8.17113888462162e-132	Ups	yes	-
Cg1g024070	279	3.15333	166.747	5.85336624979731	1.3341349263978e-131	Ups	yes	Probable glutathione S-transferase parA
Cg2g013640	1001	20.5067	79.5167	2.06376758068589	1.87253836232702e-130	Ups	yes	-
Cg1g022320	2781	13.0267	36.94	1.61128473602455	5.74005821834024e-130	Ups	yes	F-box/LRR-repeat protein 3
Cg9g016890	792	7.68667	117.613	4.0445301300088	6.01694400430095e-127	Ups	yes	-
Cg5g016200	1299	2.45	25.5933	3.48885023415911	1.99821350858774e-126	Ups	yes	Gibberellin 2-beta-dioxygenase 1
Cg4g013360	7482	10.97	28.0467	1.45986761038167	2.70569229730077e-126	Ups	yes	ABC transporter C family member 3
Cg2g027590	2295	2.45667	16.9133	2.90133319087518	5.75160281437243e-126	Ups	yes	UDP-glycosyltransferase 74E2
Cg9g003540	2060	31.2833	72.0333	1.31185982324577	8.95564151860939e-126	Ups	yes	Inactive beta-amylase 9
Cg9g007980	489	3.62667	68.2167	4.33910455909079	3.05037780186507e-124	Ups	yes	-
Cg8g022750	1224	10.42	41.7333	2.10991709842889	4.3477993103137e-124	Ups	yes	Zinc transporter 1
Cg4g024770	705	14.8833	75.74	2.45494015919921	1.67447916677303e-123	Ups	yes	-
Cg9g016550	987	13.8633	65.7933	2.35241046723721	4.47058626515724e-123	Ups	yes	-
Cg9g006280	1066	179.2	333.11	1.00187227062586	6.99677435244045e-123	Ups	yes	Acireductone dioxygenase 2
Cg4g002960	486	10.4767	72.0367	2.89315155824481	5.07818317260799e-122	Ups	yes	-
Cg2g028850	1249	416.29	833.33	1.10835860139185	4.6397007273082e-121	Ups	yes	Purple acid phosphatase 8
Cg2g038290	2809	32.85	75	1.29601020340065	4.29606323786445e-120	Ups	yes	Probable LRR receptor-like serine/threonine-protein kinase At1g56130
CgUng001430	2308	21.18	55.29	1.48885914696943	7.71257423130576e-120	Ups	yes	Protein phosphatase 2C 56
Cg4g005210	2279	10.7533	35.4233	1.83078499605617	9.18869794682919e-120	Ups	yes	-
Cg6g008520	2435	34.9167	79.8	1.29810088786457	1.20179455458948e-119	Ups	yes	Protein DETOXIFICATION 25
Cg6g005030	649	11.6767	70.59	2.6981914250496	6.91370753713037e-119	Ups	yes	-
Cg1g003420	903	19.34	67.9533	1.91975671507247	1.87633725698319e-118	Ups	yes	CASP-like protein 5C1
Cg2g033920	2157	29.5567	67.3033	1.29471385236158	5.21175457910435e-118	Ups	yes	Multicopper oxidase LPR1
Cg7g021210	3352	13.5967	37.8933	1.58176307893849	1.20502546122509e-117	Ups	yes	Beta-1,3-galactosyltransferase GALT1
Cg7g017180	1610	69.49	148.23	1.19865129373851	1.67134974675233e-115	Ups	yes	Cytochrome P450 71B35
Cg2g021670	1064	116.6	240.01	1.14840519124682	2.93989940518976e-114	Ups	yes	-
Cg5g036310	2529	11.1567	31.6067	1.6058859122065	3.66859904658409e-114	Ups	yes	Sugar transporter ERD6-like 7
Cg8g005770	1575	2.28	19.54	3.20553602854461	1.67540547325572e-111	Ups	yes	Xanthotoxin 5-hydroxylase CYP82C4
Cg1g017510	222	131.913	445.04	1.86329195788332	2.74758944666827e-111	Ups	yes	-
Cg5g030170	609	18.2	183.447	3.44146167095936	4.97453983862214e-111	Ups	yes	Germin-like protein subfamily 1 member 15
Cg6g023410	2396	16.5867	42.1633	1.45309644022733	5.76901912851658e-111	Ups	yes	-
Cg3g016730	2439	51.36	108.473	1.1837955437133	3.8956446069393e-110	Ups	yes	-
Cg2g013650	1074	30.45	85.6033	1.59807053079738	1.94879948608244e-109	Ups	yes	-
Cg2g011580	1939	33.3267	71.1633	1.20175371934022	3.31221385296299e-109	Ups	yes	Lysine histidine transporter 1
Cg2g003690	1409	81.4833	187.45	1.31019452044711	2.21363274936981e-108	Ups	yes	Phenylacetaldehyde reductase
Cg6g018410	804	8.55333	46.82	2.55794292842342	2.69304537087658e-108	Ups	yes	-
Cg2g018330	1863	19.44	48.5967	1.42796941774455	3.83864826691961e-108	Ups	yes	Protein DETOXIFICATION 40
Cg2g004250	536	4.51	52.8967	3.64328675758956	1.76331080556313e-107	Ups	yes	-
Cg9g008130	804	21.1467	73.1167	1.90176937938693	1.92012505737528e-107	Ups	yes	Transcription factor MYB4
Cg5g003570	2517	1.06333	11.23	3.51371783844486	1.95648662878675e-107	Ups	yes	Protein NRT1/ PTR FAMILY 2.11
Cg6g008510	2242	43.6333	86.16	1.08863935589931	2.2417219975654e-107	Ups	yes	-
Cg9g022790	879	10.8667	57.1767	2.4991330635802	8.38295485322712e-106	Ups	yes	Ethylene-responsive transcription factor 2
Cg2g015280	702	18.8967	70.6767	2.01326080993766	1.5439164438899e-105	Ups	yes	-
Cg6g014150	1574	5.2	25.5867	2.40730075123414	1.40563421862158e-104	Ups	yes	Probable xyloglucan galactosyltransferase GT14
Cg8g002730	502	17.8867	101.9	2.62110019149963	2.54301460182105e-104	Ups	yes	-
Cg3g021390	1627	18.7167	47.9967	1.46455630826959	3.46292321420022e-104	Ups	yes	Alpha-amylase
Cg1g000780	1644	147.367	275.247	1.00882053252927	4.09248899678998e-104	Ups	yes	Phosphoserine aminotransferase 2, chloroplastic
Cg7g014670	2351	5.23667	21.1567	2.12556614826042	7.16008336831829e-104	Ups	yes	Protein PIN-LIKES 3
Cg6g023830	717	53.24	131.313	1.41084490460771	7.45231130456598e-104	Ups	yes	Thioredoxin H2
Cg3g010070	3065	16.1033	39.8967	1.4136565308146	2.20753401093267e-103	Ups	yes	Pectin acetylesterase 8
Cg4g001970	1614	0.29	30.32	6.82549066816256	4.9448048072661e-103	Ups	yes	Heparanase-like protein 3
Cg2g021360	1744	3.35333	18.91	2.60212303672406	5.17779002038599e-103	Ups	yes	NAC domain-containing protein JA2
Cg2g037800	1618	70.61	134.527	1.03659609487848	5.85714083914257e-103	Ups	yes	-
Cg5g015980	1706	1.96333	15.9867	3.13637298592974	7.79854355659458e-103	Ups	yes	Cytochrome P450 CYP72A219
Cg8g005040	980	32.75	83.5233	1.45793361729285	2.08631890822306e-102	Ups	yes	-
Cg2g011120	3097	3.41667	14.5833	2.19521640202077	2.04977427992435e-101	Ups	yes	-
Cg2g035710	2288	31.42	64.0667	1.13536858210348	7.217250858255e-101	Ups	yes	Lipid phosphate phosphatase 2
Cg3g024040	588	68.8867	163.497	1.35428565412096	7.44505967880132e-100	Ups	yes	Snakin-2
Cg8g010040	1885	9.33	30.9767	1.84126470414189	1.36658407962335e-99	Ups	yes	Low-specificity L-threonine aldolase 1
Cg2g042870	1028	21.8367	60.6	1.58005210547938	7.03122567748093e-98	Ups	yes	Pathogenesis-related genes transcriptional activator PTI5
Cg9g027140	1917	56.32	108.613	1.0538003871748	1.75005063913953e-97	Ups	yes	Short-chain dehydrogenase TIC 32, chloroplastic
Cg9g027560	1165	92.6833	224.367	1.38288197628537	1.90980245617168e-97	Ups	yes	Heavy metal-associated isoprenylated plant protein 39
Cg9g007530	3821	8.63333	23.49	1.5529876635421	4.16475602699869e-97	Ups	yes	-
Cg8g009720	1031	33.3567	81.95	1.40317520662104	1.41057975143406e-96	Ups	yes	Tryptophan synthase alpha chain
Cg1g000490	1674	35.17	72.44	1.14834882507846	2.53871249646507e-96	Ups	yes	Protein PIN-LIKES 7
Cg5g030560	1658	7.12	25.7233	1.95622397245995	5.54163040240675e-96	Ups	yes	NAC transcription factor 47
Cg9g028060	5303	18.7867	43.47	1.31608560949819	6.35046444090803e-96	Ups	yes	ABC transporter C family member 10
Cg5g036390	2069	49.5067	100.887	1.13361122629308	1.8668941462806e-95	Ups	yes	Gibberellin receptor GID1B
Cg2g005510	786	260.3	1173.78	2.28134537910722	4.58180823160626e-95	Ups	yes	Cysteine proteinase inhibitor
Cg5g005910	2055	11.7833	32.4667	1.56818453004808	6.47414741726913e-95	Ups	yes	Cytochrome P450 71AP13
Cg5g028480	5085	14.7267	31.6833	1.20989621995591	6.67898837015882e-95	Ups	yes	Inositol transporter 1
Cg9g021790	2232	4.84667	18.8133	2.06658677789188	7.628219709298e-95	Ups	yes	-
Cg2g038810	1632	3.76	22.6167	2.69550005280745	2.08782680882095e-94	Ups	yes	Tetrahydroberberine oxidase
Cg9g011770	1632	13.8733	43.86	1.76663433169831	6.5737413583173e-94	Ups	yes	F-box protein PP2-B1
Cg7g001270	2038	30.76	63.11	1.14457482964656	1.12359021034269e-93	Ups	yes	Anthranilate synthase alpha subunit 1, chloroplastic
Cg3g001140	1454	32.5967	74.94	1.3099489955103	3.66475300052403e-93	Ups	yes	UDP-glucose 4-epimerase GEPI48
Cg9g008210	657	50.6433	139.277	1.56295135474654	1.18649562450026e-92	Ups	yes	-
Cg1g006830	753	76.8067	186.23	1.38593380653883	1.81419361611609e-92	Ups	yes	-
Cg4g022620	396	2.04667	69.6	5.20822336599679	4.11950395644844e-92	Ups	yes	EG45-like domain containing protein
Cg9g001550	1953	26.6333	57.3833	1.21229771494593	1.42044200609278e-91	Ups	yes	Acetate--CoA ligase CCL3
Cg1g013900	456	49.5533	154.147	1.74630900246059	2.63823984703407e-91	Ups	yes	Histidine-containing phosphotransfer protein 4
Cg5g009310	1880	27.1433	59.1333	1.23081424590072	4.89565400509925e-91	Ups	yes	Geraniol 8-hydroxylase
Cg2g015230	907	18.8567	58.6	1.74496096612902	3.14186586661708e-90	Ups	yes	-
Cg3g015580	1326	3.24667	20.54	2.76267781306824	4.07974754577938e-90	Ups	yes	Aminotransferase ALD1, chloroplastic
Cg3g024580	3381	14.5967	32.58	1.26482602757516	8.44875609131626e-90	Ups	yes	-
Cg3g006540	949	9.13	39.1133	2.20652242532956	9.94775963660413e-90	Ups	yes	-
Cg3g021260	1530	3.76333	19.0367	2.44774819036874	9.99609096101715e-90	Ups	yes	Triacylglycerol lipase OBL1
Cg5g028550	965	41.4667	104.377	1.43859541003508	4.83753795548493e-89	Ups	yes	Probable glutathione peroxidase 2
Cg9g023190	834	34.3633	89.18	1.48002104393579	5.31783250534217e-89	Ups	yes	-
Cg5g019730	1337	59.3533	113.98	1.04775168725252	1.19827827982484e-87	Ups	yes	Protein DOWNY MILDEW RESISTANCE 6
Cg2g044860	1119	1.96	19.5933	3.42613359717757	4.60013454051622e-87	Ups	yes	Gibberellin 2-beta-dioxygenase
Cg2g041480	490	4.11	45.0667	3.55412060427651	5.41279438542383e-87	Ups	yes	-
Cg6g020190	557	1.65667	42.0467	4.79401221775112	6.06965259477263e-87	Ups	yes	-
Cg4g002970	1038	5.09667	27.0433	2.50866096506489	2.77639233077243e-86	Ups	yes	-
Cg9g006210	2131	0.396667	11.09	4.91136573742548	3.26619194579521e-86	Ups	yes	Sulfate transporter 3.1
Cg5g044930	2007	1.09667	10.8667	3.40684496523133	5.14820043221834e-86	Ups	yes	Protein NRT1/ PTR FAMILY 7.3
Cg5g011740	2030	1.20667	10.89	3.28125445344941	5.53413875232935e-86	Ups	yes	Agamous-like MADS-box protein AP1
Cg1g013590	375	33.0633	119.953	1.96606181119327	6.7432007801013e-86	Ups	yes	-
Cg5g032720	1386	96.4767	185.437	1.04958742082859	7.63278517416626e-86	Ups	yes	3-ketoacyl CoA thiolase 1, peroxisomal
Cg5g032090	2160	0.83	9.82333	3.66965576397034	7.95384645028982e-86	Ups	yes	-
Cg3g013540	777	13.91	50.6167	1.97476	1.13664057092046e-85	Ups	yes	Phosphoglycerate mutase-like protein 1
Cg4g002710	1436	30.08	67.97	1.28051229192641	5.36373576116784e-85	Ups	yes	-
Cg3g013550	1061	8.44	36.55	2.21309144567073	8.42047985117249e-85	Ups	yes	Phosphoglycerate mutase-like protein 1
Cg1g009290	1859	36.65	70.3367	1.04703554538988	1.25201069188526e-84	Ups	yes	IAA-amino acid hydrolase ILR1-like 4
Cg1g008400	2042	8.09	24.2267	1.68880791016431	1.38988418937804e-84	Ups	yes	LanC-like protein GCL1
Cg6g012020	1882	37.6733	74.89	1.09914680353378	1.48005466548774e-84	Ups	yes	Gamma aminobutyrate transaminase 3, chloroplastic
Cg2g037100	1494	66.2867	135.273	1.13702272190903	2.16023846154164e-84	Ups	yes	-
Cg7g022190	1264	9.23	32.4367	1.92545710711714	7.94184795164863e-84	Ups	yes	GEM-like protein 5
Cg4g009640	1166	332.92	1350.36	2.12851211943219	1.46233236167243e-83	Ups	yes	Metallothionein-like protein type 3
Cg9g005350	2335	3.81333	15.5533	2.12581401945618	3.1814283515818e-83	Ups	yes	-
Cg1g014850	3803	3.04	10.43	1.88635296446293	1.21259726815679e-82	Ups	yes	-
Cg5g005320	2918	23.53	48.55	1.14945299157031	1.79738365425681e-82	Ups	yes	Cell division cycle protein 48 homolog
Cg5g016460	1195	90.7067	193.877	1.20249674981597	3.20062400627689e-82	Ups	yes	Probable glutathione S-transferase
Cg1g027560	1572	39.76	82.0833	1.15033309220953	3.79815926388278e-82	Ups	yes	Acridone synthase 2
Cg2g038800	1617	0.9	12.9167	3.9653471528301	2.49920353141565e-81	Ups	yes	Berberine bridge enzyme-like 8
Cg5g001520	813	228.103	445.133	1.07284	4.12588232210142e-81	Ups	yes	-
Cg3g022340	2759	35.1033	67.3233	1.04723966292603	2.45630685370048e-80	Ups	yes	-
Cg3g018650	1928	5.13	19.5167	2.03604390864426	3.39072483851533e-80	Ups	yes	Ribonucleoside-diphosphate reductase large subunit
Cg1g028130	1497	29.2333	67.0767	1.30681306767519	5.78605463124852e-80	Ups	yes	Cytochrome P450 71AU50
Cg6g011970	975	75.39	144.197	1.04121116814667	7.67708852698096e-80	Ups	yes	-
CgUng005770	849	185.077	368.11	1.09920771784634	2.13776904176783e-79	Ups	yes	Proline-rich protein 4
CgUng005580	1488	26.0433	57.7067	1.25260345173577	2.55200012872402e-79	Ups	yes	Geraniol 8-hydroxylase
Cg7g012370	1031	80.6433	164.983	1.14041680848126	8.76772379703421e-79	Ups	yes	Glutathione S-transferase F9
Cg6g013150	2142	7.86667	22.7	1.63273354471208	1.83957472065706e-78	Ups	yes	Metal tolerance protein 4
Cg6g016010	1770	30.7433	63.38	1.14869191990625	2.76811242538738e-78	Ups	yes	IQ domain-containing protein IQM3
Cg5g030800	1696	57.19	107.207	1.01451067899228	3.12935129361575e-78	Ups	yes	Thioredoxin-like 1-1, chloroplastic
Cg4g008150	806	5.36667	30.33	2.59936041853665	6.72208155783502e-78	Ups	yes	Auxin-responsive protein IAA1
Cg9g005050	1414	17.48	45.2433	1.47770667024135	4.80867388419236e-77	Ups	yes	-
Cg1g026310	2141	15.0033	33.2933	1.25617400119965	5.85442841674443e-77	Ups	yes	Trihelix transcription factor GT-2
Cg2g003100	1626	3.76667	20.35	2.54163720474407	6.55420302097587e-77	Ups	yes	MDIS1-interacting receptor like kinase 2
Cg9g001360	1027	107.037	206.733	1.05718983525365	3.60415484175872e-76	Ups	yes	-
Cg7g005390	1522	3.65667	17.0433	2.33348890801669	1.45534870497462e-75	Ups	yes	-
Cg5g020690	495	246.15	460.243	1.00968573337579	2.16399556722207e-75	Ups	yes	-
Cg9g023320	1642	46.6733	87.1933	1.0100736849129	3.32694459324431e-75	Ups	yes	Uncharacterized Rho GTPase-activating protein At5g61530
Cg2g016630	1556	5.23667	19.8333	2.02811937016324	4.64659865865721e-75	Ups	yes	UDP-glycosyltransferase 74F2
Cg4g009720	1136	61.5167	115.3	1.0137494257647	9.24858820737358e-75	Ups	yes	-
Cg2g010670	751	4.14333	28.9533	2.90795249972516	3.58389836269388e-74	Ups	yes	Probable WRKY transcription factor 75
Cg9g006190	1089	36.49	88.3333	1.38524161668886	5.15764561074152e-74	Ups	yes	-
Cg7g011030	1098	3.43	20.3767	2.68517139442296	2.0824223741727e-73	Ups	yes	Mitochondrial phosphate carrier protein 3, mitochondrial
Cg5g019260	815	1.84	23.9433	3.82606334451319	4.40526239140867e-73	Ups	yes	-
Cg5g032080	866	2.38	21.7367	3.30516991772239	6.73749284188077e-73	Ups	yes	-
Cg6g006480	1596	2.93333	15.0633	2.46088914751338	8.93123122351436e-73	Ups	yes	-
Cg6g020020	1895	35.1433	71.5533	1.13346208299134	1.51300646086099e-72	Ups	yes	-
Cg4g019760	2815	14.4167	36.6667	1.44904948025672	2.03048658429455e-72	Ups	yes	Arogenate dehydrogenase 1, chloroplastic
Cg6g010900	669	10.2133	43.4267	2.1999240607719	5.50409310797857e-72	Ups	yes	-
Cg5g000600	994	83.8533	166.247	1.09478791293005	3.27581454468684e-71	Ups	yes	-
Cg9g029660	1285	4.72333	23.2933	2.40563990871118	3.89318270346643e-71	Ups	yes	-
Cg4g023260	892	51.79	101.893	1.0838942498364	8.31005269121276e-71	Ups	yes	Protein yippee-like At4g27745
Cg3g022930	1094	140.683	265.21	1.02243621806385	8.8102256457294e-71	Ups	yes	-
Cg4g022560	3391	4.45333	12.38	1.58071227376507	3.26852523341422e-70	Ups	yes	Probable alpha,alpha-trehalose-phosphate synthase [UDP-forming] 11
Cg1g009300	606	18.6233	58.5767	1.7609929217985	2.43229681395953e-69	Ups	yes	Jacalin-related lectin 19
Cg8g010640	676	105.427	228.1	1.2203640316108	2.15634445794807e-68	Ups	yes	-
Cg8g000810	1298	18.8033	44.9467	1.36100119792174	2.24343460894242e-68	Ups	yes	NAC domain-containing protein 6
Cg9g025060	1331	28.39	63.0633	1.2557248811716	2.45474971452514e-68	Ups	yes	Protein DMR6-LIKE OXYGENASE 2
Cg3g015550	378	6.99	130.017	4.31091146133309	4.43624498948444e-68	Ups	yes	-
Cg2g016290	1273	18.76	49.0933	1.49334960380741	5.19614868392163e-68	Ups	yes	2-alkenal reductase (NADP(+)-dependent)
Cg7g003890	1217	66.05	125.6	1.03205	6.87205908886187e-68	Ups	yes	-
Cg7g020680	1164	23.25	51.9233	1.26624764736845	8.14784004002686e-68	Ups	yes	-
Cg7g007710	386	4.44	48.0467	3.53259387412911	2.21828722459749e-67	Ups	yes	-
Cg9g022410	2331	14.22	31.82	1.27001370167065	3.60115935046797e-67	Ups	yes	Ras-related protein RABA4d
Cg5g015960	1729	10.0433	26.85	1.52587197879816	6.22555766816767e-67	Ups	yes	Cytochrome P450 72A397
Cg9g002720	1353	1115.06	4114.27	1.99193836156575	8.03235675739572e-67	Ups	yes	Late embryogenesis abundant protein Lea5
Cg6g020570	1776	9.45333	25.8167	1.55563257564997	1.08575137286602e-66	Ups	yes	Cytochrome P450 85A
Cg7g004470	930	6.02	25.8467	2.20529872597752	1.79050297743852e-66	Ups	yes	Heat shock 70 kDa protein 1
Cg9g020390	1846	20.73	43.9033	1.1913151591842	1.2861856754429e-65	Ups	yes	AP2-like ethylene-responsive transcription factor At2g41710
Cg6g000980	4112	10.36	21.7767	1.1804994082916	6.57540932940139e-65	Ups	yes	Oxoglutarate-dependent flavonoid 7-O-demethylase 1
Cg5g013330	406	89.08	196.36	1.24643364624837	6.88602171529939e-65	Ups	yes	Hydrophobic protein LTI6B
Cg9g025020	2184	6.16333	18.49	1.68927235844211	1.17669118228195e-64	Ups	yes	-
Cg1g000840	1860	24.3633	48.12	1.08701418440485	1.29843502852341e-64	Ups	yes	Butanoate--CoA ligase AAE1
Cg2g002230	2315	11.77	26.8233	1.29441289279476	3.76708045097518e-64	Ups	yes	UDP-glycosyltransferase 92A1
Cg2g032630	986	28.4167	76.7633	1.54076858190321	4.46863199522028e-64	Ups	yes	-
Cg6g008690	174	109.253	276.66	1.4435722541739	4.78758535343868e-64	Ups	yes	Coumarin 8-geranyltransferase 1, chloroplastic
Cg3g013030	1386	8.26333	27.9267	1.86136111426779	5.44848602258592e-64	Ups	yes	-
Cg2g007490	1513	11.3933	29.9567	1.50343735133044	7.64236421298036e-64	Ups	yes	Glucuronokinase 1
Cg5g036050	1038	5.80667	23.3767	2.12045862329803	1.07566490337032e-63	Ups	yes	-
Cg6g002270	1215	39.2933	80.33	1.13853018805808	2.87245226375347e-63	Ups	yes	Polyubiquitin
Cg2g037590	1641	4.35	15.91	1.97522989254974	3.2406739587517e-63	Ups	yes	Patatin-like protein 1
Cg8g023390	1678	31.0167	59.7833	1.05108620993757	4.2429058838695e-63	Ups	yes	-
Cg5g043560	1533	2.22333	12.6667	2.60668069682501	6.84863412040134e-63	Ups	yes	Pectinesterase 2
Cg6g016540	3523	13.1067	25.04	1.04202894397343	8.96415283494218e-63	Ups	yes	Threonine dehydratase biosynthetic, chloroplastic
Cg8g002630	1255	6.01	21.75	1.9575828458249	1.826272651514e-62	Ups	yes	-
CgUng015820	1111	4.17667	20.8567	2.42655785714001	2.19983001302615e-62	Ups	yes	Eugenol synthase 1
Cg7g006210	973	4.66	23.23	2.41550471840603	4.31400636765217e-62	Ups	yes	-
CgUng002530	1736	14.9433	36.7567	1.40506012564172	5.83023246626942e-62	Ups	yes	-
Cg5g015940	1757	20.0967	40.14	1.10453870468792	5.86527811188558e-62	Ups	yes	Cytochrome P450 72A397
Cg9g026530	2070	11.48	25.7967	1.27511279337421	6.41793025042178e-62	Ups	yes	Heat stress transcription factor B-2b
Cg6g002800	684	30.6	86.6233	1.6082927165974	1.08892130813848e-61	Ups	yes	Caffeoyl-CoA O-methyltransferase
Cg6g020070	1872	5.17	17.4733	1.8661560287328	1.34775227025807e-61	Ups	yes	Proline dehydrogenase 2, mitochondrial
Cg9g007410	402	17.0033	198.067	3.65222956274718	3.01806924076504e-61	Ups	yes	Glu S.griseus protease inhibitor
Cg9g006700	2255	11.5133	26.2767	1.29816537733433	5.34981041613229e-61	Ups	yes	-
Cg5g039060	2498	9.79667	22.4733	1.30251020209257	6.67781439325573e-61	Ups	yes	-
Cg7g018300	1836	4.28667	15.9	2.00904673595297	1.48925361885894e-60	Ups	yes	Cytochrome P450 71B34
Cg1g019670	1368	1.30333	11.56	3.26201360767489	1.50483935686534e-60	Ups	yes	-
Cg2g002980	1823	12.1467	27.7033	1.29460803820507	1.96650482803253e-60	Ups	yes	-
Cg9g015570	819	37.6133	84	1.26677025001781	2.0209628852465e-60	Ups	yes	-
Cg4g017120	2178	8.14333	20.16	1.41397001751009	3.38947090770062e-60	Ups	yes	Probable amino acid permease 7
Cg4g005590	856	117.703	427.193	1.96779045417273	4.11154329464255e-60	Ups	yes	Expansin-like B1
Cg7g002740	735	36.89	90.7333	1.40696899117238	6.61838711349523e-60	Ups	yes	-
Cg6g018720	1037	52.0333	99.9233	1.04905284395474	8.53691645870797e-60	Ups	yes	Pyridoxal kinase
Cg9g017100	744	0.806667	22.09	4.85598298159486	9.04868344298654e-60	Ups	yes	-
Cg9g020170	2231	14.2833	29.2133	1.13777058063546	2.15849638510393e-59	Ups	yes	Xylan glycosyltransferase MUCI21
Cg7g010390	735	31.23	82.3733	1.50802439419001	4.57572801707719e-59	Ups	yes	Probable WRKY transcription factor 75
Cg9g003250	2053	9.37667	22.27	1.3532957894394	5.50204166431431e-59	Ups	yes	-
Cg9g001580	3231	6.60667	16.2467	1.40633127812602	1.78058449311094e-58	Ups	yes	Beta-D-xylosidase 1
Cg5g031390	2098	6.42333	17.8867	1.58127567119884	2.50434203884038e-58	Ups	yes	-
Cg5g039810	1563	7.84	22.6133	1.63191361516183	2.86525476245745e-58	Ups	yes	NAC domain-containing protein 45
Cg6g007860	1642	30.5567	59.2333	1.06054562365958	6.36877753976754e-58	Ups	yes	Cytochrome P450 89A2
Cg2g040700	2062	3.52333	12.4267	1.92983468864057	6.70439402901718e-58	Ups	yes	Cysteine-rich receptor-like protein kinase 10
Cg1g014610	1797	2.05333	10.78	2.50294925166846	9.19969309556565e-58	Ups	yes	Sulfite exporter TauE/SafE family protein 3
Cg5g020680	1142	40.63	77.7167	1.04153031153834	1.25138580865902e-57	Ups	yes	-
Cg4g004170	2222	11.7867	25.4233	1.21536182012847	2.89859132877366e-57	Ups	yes	-
Cg2g019570	1077	8.31333	27.66	1.83442637299708	3.13618692340004e-57	Ups	yes	-
Cg1g022220	491	11.6533	44.8567	2.0510944356194	4.28058587702416e-57	Ups	yes	Copper transport protein ATX1
Cg5g015650	1922	19.77	38.85	1.07966	6.27943647038015e-57	Ups	yes	Protein SRG1
Cg2g002210	1853	15.5767	34.7033	1.26051566092305	1.24819694136785e-56	Ups	yes	UDP-glycosyltransferase 92A1
Cg2g017810	803	5.65667	26.02	2.30984945558355	2.98608435124351e-56	Ups	yes	Cysteine-rich repeat secretory protein 38
Cg9g025190	1117	19.9933	48.83	1.39818060441055	3.86341863870232e-56	Ups	yes	-
Cg9g011930	891	16.4933	43.29	1.4969579043752	5.31028508838919e-56	Ups	yes	-
Cg5g001870	2756	3.54667	10.8567	1.72633364797074	5.36757493836116e-56	Ups	yes	Cation/H(+) antiporter 18
Cg7g011820	1516	17.0267	37.4133	1.2436143571074	6.20377258926378e-56	Ups	yes	-
Cg2g044460	815	7.88	29.3533	2.00462027041125	7.01331736417053e-56	Ups	yes	-
Cg2g037910	1467	17.3033	42.2967	1.3957786910082	1.04300846899603e-55	Ups	yes	-
Cg9g004400	483	62.9233	142.16	1.28295330927814	1.96333934174671e-55	Ups	yes	-
Cg6g001740	2472	7.46	17.5	1.33741516889304	3.12383800901087e-55	Ups	yes	Phenylalanine ammonia-lyase
Cg6g013830	980	48.99	91.3633	1.00409780496551	3.2960706629766e-55	Ups	yes	Fra a 1-associated protein
Cg1g021330	1821	6.10333	17.0767	1.59497787956356	4.2108902155753e-55	Ups	yes	CBL-interacting serine/threonine-protein kinase 25
Cg5g040260	1682	32.0333	59.7967	1.00765276423118	8.50871151856024e-55	Ups	yes	Homeobox-leucine zipper protein ATHB-7
Cg9g025050	2258	5.53667	15.28	1.5661259982555	1.66336479981235e-54	Ups	yes	Wall-associated receptor kinase-like 2
Cg1g021280	2418	0.36	5.57333	4.06720145431294	3.07616816332524e-54	Ups	yes	-
Cg8g023360	1334	28.9033	62.3867	1.21781195455325	4.01103116160438e-54	Ups	yes	Copper transporter 1
Cg8g011270	593	6.83667	82.4833	3.69352890279432	5.14064053367218e-54	Ups	yes	Wound-induced protein WIN2
Cg6g018430	1098	62.1367	119.56	1.05266968193271	8.09258195023636e-54	Ups	yes	Protein C2-DOMAIN ABA-RELATED 1
Cg5g005730	1227	32.96	63.0367	1.04300647653323	1.24553218299169e-53	Ups	yes	-
Cg9g007940	1697	0.47	7.54667	4.10372619484343	2.8040581938744e-53	Ups	yes	Ethylene-responsive transcription factor 1B
Cg2g016000	684	20.0967	60.1567	1.68155298405826	6.56950853092488e-53	Ups	yes	-
Cg6g020250	180	291.43	569.94	1.07525483086539	2.84656119152464e-52	Ups	yes	-
Cg8g023450	747	42.3933	101.847	1.37327081057078	3.28874591317671e-52	Ups	yes	18.1 kDa class I heat shock protein
Cg2g040620	2534	13.1733	26.4	1.10944221985837	3.41988605344792e-52	Ups	yes	Cysteine-rich receptor-like protein kinase 10
CgUng002960	2291	8.23333	19.3433	1.33843858799306	3.79716382073764e-52	Ups	yes	Serine/threonine-protein kinase PCRK1
Cg5g007010	1874	18.3367	35.7433	1.07192131488694	3.81569245228584e-52	Ups	yes	-
Cg4g024340	1206	48.44	95.28	1.08228249921112	6.04936720583306e-52	Ups	yes	Class V chitinase
Cg4g013780	564	4.56	28.07	2.71959430747501	7.24042935457604e-52	Ups	yes	Proteasome subunit alpha type-5
Cg3g013660	429	67.1133	152.15	1.28738228160875	2.47745440422258e-51	Ups	yes	Agamous-like MADS-box protein AGL16
Cg5g021120	2433	6.53	15.6633	1.36974819132736	6.1484535700496e-51	Ups	yes	-
Cg2g046260	730	29.32	75.9533	1.48086209872359	6.8352631285327e-51	Ups	yes	-
Cg3g002390	933	24.9967	57.5067	1.30776699256851	9.99190202974377e-51	Ups	yes	-
Cg2g041190	839	12.15	37.1867	1.71968673477969	1.45402065357165e-50	Ups	yes	-
Cg1g013780	1010	8.74	28.81	1.83248135207305	1.53571330335228e-50	Ups	yes	Protein OXIDATIVE STRESS 3
Cg8g012840	1374	0.546667	8.78	4.09701515659621	4.46200753372814e-50	Ups	yes	-
Cg4g023690	753	1.54333	18.6733	3.72616572923885	4.78731417387094e-50	Ups	yes	Gamma-glutamyl peptidase 5
Cg9g017450	687	19.71	50.7867	1.47184135314668	6.46275977636275e-50	Ups	yes	-
Cg2g041710	1782	0.756667	7.19	3.33408483899778	9.98964802006362e-50	Ups	yes	Polyphenol oxidase, chloroplastic
Cg2g006980	1721	0.17	10.2367	6.00489309683224	1.76166535932653e-49	Ups	yes	High affinity nitrate transporter 2.7
Cg4g023170	1338	3.09667	13.59	2.24123873531428	2.33065101387025e-49	Ups	yes	Dof zinc finger protein 2
Cg5g028050	2124	10.7	22.4667	1.1780175784852	4.30800377476658e-49	Ups	yes	-
Cg3g022670	1450	6.66667	18.9967	1.62029546435955	4.50266516778646e-49	Ups	yes	-
Cg7g003730	1509	14.5933	32.88	1.27399992596322	4.79550537694119e-49	Ups	yes	Phenylalanine N-monooxygenase
Cg3g025150	1368	0.72	8.70333	3.71988475826958	5.18271803943017e-49	Ups	yes	-
Cg7g018230	2136	7.88667	19.13	1.37874894904368	6.05679405347933e-49	Ups	yes	-
Cg2g001460	1050	25.4533	57.57	1.28711114588939	7.42285696313988e-49	Ups	yes	Peroxidase C3
Cg2g024890	1788	17.2367	33.7067	1.07495224884216	1.21100763111794e-48	Ups	yes	1-acyl-sn-glycerol-3-phosphate acyltransferase
Cg2g041050	1106	9.72333	29.0133	1.67950228228227	1.28373259759243e-48	Ups	yes	-
Cg6g019310	2081	6.09	16.3567	1.52856998867284	1.8516915881391e-48	Ups	yes	PR5-like receptor kinase
Cg1g028040	1904	12.4967	27.4767	1.24078830396236	2.55893655333397e-48	Ups	yes	BRASSINOSTEROID INSENSITIVE 1-associated receptor kinase 1
Cg2g022330	2091	2.78	9.85	1.93161647640005	3.89975072997636e-48	Ups	yes	G-type lectin S-receptor-like serine/threonine-protein kinase At4g27290
Cg1g009470	1247	8.63	28.04	1.80798932618184	4.41674160143499e-48	Ups	yes	Inorganic pyrophosphatase 1
Cg2g032990	1868	11.46	25.4467	1.25575984445662	7.1560315951402e-48	Ups	yes	-
Cg9g021810	2651	0.61	4.64667	3.04579706189848	8.63645259775661e-48	Ups	yes	-
Cg4g014320	1289	6.44333	20.7333	1.78801280189897	9.14287598203287e-48	Ups	yes	Transcription factor MYB1R1
Cg7g000610	210	70.6333	173.83	1.40938680493272	2.1623471545612e-47	Ups	yes	Wall-associated receptor kinase-like 20
Cg3g015870	718	33.1467	74.2467	1.27391535448286	2.40602082023117e-47	Ups	yes	-
Cg2g011190	3014	6.05	14.9067	1.40620005986887	2.62964670401625e-47	Ups	yes	-
Cg3g010040	784	51.6133	105.42	1.13561833211057	2.98603568554136e-47	Ups	yes	-
Cg2g035320	1443	16.5133	34.95	1.1882622119285	1.20529602984361e-46	Ups	yes	OVARIAN TUMOR DOMAIN-containing deubiquitinating enzyme 4
Cg8g011910	2229	1.86333	7.53667	2.12120943222618	2.27511060051895e-46	Ups	yes	-
Cg6g016830	1776	2.01	9.39	2.34272259768893	2.79294920737552e-46	Ups	yes	-
Cg4g024810	3227	11.3767	21.5067	1.02222108760592	3.6820624970573e-46	Ups	yes	Homeobox protein knotted-1-like LET12
Cg7g003800	1102	12.1167	32.2367	1.52097925174076	3.92490612532338e-46	Ups	yes	-
Cg6g005000	2108	3.94	11.69	1.67859458380223	4.31204953163676e-46	Ups	yes	L-type lectin-domain containing receptor kinase IV.1
Cg1g025790	1362	5.74333	18.0833	1.77191931822627	6.3191474178083e-46	Ups	yes	-
CgUng019770	249	54.3833	261.1	2.36913933432816	1.01271567422774e-45	Ups	yes	-
Cg1g001560	3294	15.0033	28.6267	1.03981740595209	1.13722540812921e-45	Ups	yes	Alpha-mannosidase
Cg3g001370	633	3.79	21.7567	2.63343766913581	1.4515315866931e-45	Ups	yes	K(+) efflux antiporter 5
Cg2g033320	1000	4.78	17.9033	2.01794638708737	1.66597792307259e-45	Ups	yes	Protein PLANT CADMIUM RESISTANCE 2
Cg7g019360	240	178.347	341.71	1.04662746960862	1.72611371809063e-45	Ups	yes	-
Cg3g013790	1359	9.84667	25.5333	1.47955381997204	1.95717176231674e-45	Ups	yes	-
Cg5g011080	1407	1.99667	11.1267	2.57889872122298	2.01400542224413e-45	Ups	yes	-
Cg3g024960	2313	13.4367	25.2567	1.01859564269109	2.12665143598644e-45	Ups	yes	Probable CoA ligase CCL5
Cg1g023630	2884	13.13	24.66	1.01657205559131	2.24179971639809e-45	Ups	yes	Probable serine/threonine-protein kinase WNK4
Cg6g000300	4322	2.61333	6.73333	1.47119207403417	4.41659490709243e-45	Ups	yes	Endoribonuclease Dicer homolog 2
Cg7g011570	928	49.0933	98.9667	1.12124882116826	5.51365803304635e-45	Ups	yes	-
Cg3g025910	231	48.66	132.557	1.5553530898608	5.93893775093209e-45	Ups	yes	Calvin cycle protein CP12-3, chloroplastic
Cg1g019450	867	16.2067	40.0667	1.41667462803655	6.43440984211863e-45	Ups	yes	-
Cg8g012480	2961	0.396667	3.82667	3.36837931257024	1.05900802401923e-44	Ups	yes	Probable leucine-rich repeat receptor-like protein kinase At1g35710
Cg5g024290	300	20.2333	65.98	1.8103008902124	2.37982368607324e-44	Ups	yes	-
Cg9g011430	2163	7.73333	17.7967	1.30399713978727	2.82366203060589e-44	Ups	yes	-
Cg2g031730	1586	12.7367	27.5233	1.21691	3.43928841076375e-44	Ups	yes	-
Cg4g001030	1814	9.67	39.9233	2.15527265991627	4.85925888323093e-44	Ups	yes	Aspartyl protease family protein At5g10770
Cg8g021130	501	10.72	39.5867	1.99322446063217	9.5150402759446e-44	Ups	yes	-
Cg2g028600	3059	4.35667	10.54	1.3843277379558	1.11701238786941e-43	Ups	yes	Probable potassium transporter 17
Cg4g024350	1350	16.8767	34.5233	1.14033845115718	2.77926041558311e-43	Ups	yes	-
Cg9g019670	186	80.1633	183.323	1.30244123657589	3.00171016948156e-43	Ups	yes	-
Cg5g011060	1534	4.35333	13.7733	1.7606352944364	4.45453919539578e-43	Ups	yes	-
Cg5g005610	3211	1.95	6.55333	1.85851533391414	9.22172088613485e-43	Ups	yes	C2 and GRAM domain-containing protein At5g50170
Cg3g015560	717	14.2933	86.0033	2.69388497792938	1.13846301168129e-42	Ups	yes	-
Cg8g011780	2142	1.75	7.23333	2.14527712682664	1.53287113298244e-42	Ups	yes	-
Cg2g029280	2033	8.00333	19.1033	1.35787899932987	1.67060683800429e-42	Ups	yes	MACPF domain-containing protein At1g14780
Cg9g017050	939	0.793333	11.5767	3.94956045439436	1.80905429635165e-42	Ups	yes	-
Cg8g020650	1678	0.22	6.76	5.00924197117283	4.49032757393316e-42	Ups	yes	MLO-like protein 3
Cg3g005460	1982	15.23	29.0867	1.03804561402581	4.60294002373153e-42	Ups	yes	Ribose-phosphate pyrophosphokinase 1, chloroplastic
CgUng006050	1850	21.8167	41.9333	1.04979283600141	5.65730272623635e-42	Ups	yes	-
CgUng003810	1239	20.73	41.98	1.12724720577428	1.02181278859437e-41	Ups	yes	Geraniol 8-hydroxylase
Cg7g022200	796	3.68333	17.2533	2.32648826545271	1.77163803665263e-41	Ups	yes	-
Cg2g037300	1687	14.5567	27.9833	1.0519673811863	3.46136738867082e-41	Ups	yes	Allantoate deiminase 2
Cg3g025340	786	11.0067	30.26	1.56983489279874	3.98525472165458e-41	Ups	yes	-
Cg7g003740	2069	15.34	30.2333	1.08186925801803	4.04157203122286e-41	Ups	yes	Phenylalanine N-monooxygenase
Cg9g023280	3497	4.07333	10.2167	1.4252604220857	4.2782914078111e-41	Ups	yes	U-box domain-containing protein 52
Cg2g031710	1270	4.78	15.6967	1.82413262498887	4.27934485302667e-41	Ups	yes	Bidirectional sugar transporter SWEET16
Cg2g000290	1616	12.3267	25.46	1.15497758831125	6.60749878684426e-41	Ups	yes	Probable serine/threonine-protein kinase PBL16
Cg7g013180	2247	8.31667	17.3233	1.16532635219867	6.69217131496481e-41	Ups	yes	Phosphoinositide phospholipase C 2
Cg9g023180	1335	4.64333	15.2767	1.82981756958293	7.89894838790981e-41	Ups	yes	-
Cg5g010350	1128	0.78	9.05667	3.66556007944314	1.63496118978475e-40	Ups	yes	Expansin-A1
Cg7g010810	5251	0.7	3.04	2.23222007009309	2.61800889901128e-40	Ups	yes	-
Cg9g005800	702	29.2667	65.7433	1.27017334970723	3.85460578152039e-40	Ups	yes	-
Cg8g009770	1058	9.09	23.7833	1.49576458524394	4.34227857578986e-40	Ups	yes	-
Cg5g040390	699	23.59	53.4667	1.28509830558417	6.77856169281533e-40	Ups	yes	Calcium-binding protein KIC
Cg2g009690	1032	5.09333	18.1167	1.93924644151993	7.38385581219404e-40	Ups	yes	Ethylene-responsive transcription factor RAP2-6
Cg2g029780	1019	22.1233	44.5233	1.11700193380737	8.80262636609209e-40	Ups	yes	Protein PLANT CADMIUM RESISTANCE 2
Cg8g000720	1818	3.06	9.76333	1.78161428393786	9.83811638938482e-40	Ups	yes	-
Cg9g006440	1541	16.6367	33.33	1.11001796151756	1.00225756905357e-39	Ups	yes	Calmodulin-like protein 8
Cg8g007780	1708	10.7267	22.76	1.18980834203425	1.20553011257303e-39	Ups	yes	Protein HYPER-SENSITIVITY-RELATED 4
Cg9g019840	2883	2.84	7.69	1.54220653253974	1.70046720736401e-39	Ups	yes	-
Cg5g029700	868	36.9567	70.95	1.04861785281038	1.74818869035287e-39	Ups	yes	-
Cg5g029590	1508	21.7033	40.5	1.00568752114831	2.15319195897168e-39	Ups	yes	-
Cg7g008710	1308	0.72	7.30667	3.43870493997003	2.23919291722082e-39	Ups	yes	EP1-like glycoprotein 3
Cg5g022560	1561	4.50333	13.1567	1.65343135095395	2.50161825952993e-39	Ups	yes	Transcription factor MYB62
Cg5g034120	1686	7.13	17.1633	1.37372939887216	3.63420235680809e-39	Ups	yes	-
Cg5g007800	1116	5.09333	16.9867	1.85124261603028	6.31189191400387e-39	Ups	yes	-
Cg6g001560	744	54.9033	107.557	1.07519394828396	9.2636281743514e-39	Ups	yes	Molybdopterin synthase sulfur carrier subunit
Cg6g017580	1044	2.34333	11.6333	2.40852592037416	9.51170368578841e-39	Ups	yes	Glucan endo-1,3-beta-glucosidase
Cg6g002310	769	6.06667	22.3167	1.99469735955333	1.20391419136191e-38	Ups	yes	Polyubiquitin
Cg9g006420	3168	0.61	3.45667	2.61471135992129	2.87733557482494e-38	Ups	yes	Putative calcium-transporting ATPase 13, plasma membrane-type
Cg9g019220	2239	1.28667	5.73333	2.25937734848635	3.3249915983951e-38	Ups	yes	Polyol transporter 5
Cg8g006810	2058	10.69	20.7433	1.06413680350003	3.33106410509664e-38	Ups	yes	-
Cg2g040660	2355	0.716667	4.61	2.80422936952696	3.43132852578148e-38	Ups	yes	-
Cg1g028180	1497	2.43	9.63	2.08991413561765	4.09333972094008e-38	Ups	yes	Cytochrome P450 71AU50
Cg2g033260	524	1.1	17.4467	4.10841411493661	4.58024218245304e-38	Ups	yes	Protein PLANT CADMIUM RESISTANCE 2
Cg4g007810	921	33.0533	63.0167	1.03864086908053	5.66607519059787e-38	Ups	yes	-
Cg1g014760	2379	6.18	13.6067	1.24256611140708	6.10005624949038e-38	Ups	yes	G-type lectin S-receptor-like serine/threonine-protein kinase CES101
CgUng018140	1317	1.10667	7.47333	2.86306379275659	1.07578890424712e-37	Ups	yes	Shikimate O-hydroxycinnamoyltransferase
Cg9g007680	1009	21.2933	42.6067	1.11067062218585	1.17158777677479e-37	Ups	yes	Enoyl-CoA delta isomerase 2, peroxisomal
Cg2g027600	1587	13.51	26.02	1.05177688768459	1.32376720450212e-37	Ups	yes	-
Cg5g008220	2025	5.15667	12.6967	1.40058829199911	1.65332352868264e-37	Ups	yes	Putative glucuronosyltransferase PGSIP8
Cg3g012780	1468	13.3233	27.8667	1.1666496915966	1.68657619332463e-37	Ups	yes	Strigolactone esterase D14
Cg5g008540	1724	15.2267	29.1933	1.04894189659689	1.70628728486417e-37	Ups	yes	Flavin-containing monooxygenase FMO GS-OX-like 4
Cg2g001020	1315	13.2667	28.89	1.22720381594484	1.8693661356329e-37	Ups	yes	-
Cg8g013710	900	4.65333	18.55	2.09592283787924	1.94046537639441e-37	Ups	yes	Transcription factor DIVARICATA
Cg5g023170	1534	11.9033	24.49	1.14796149447591	2.77118287955398e-37	Ups	yes	MLO-like protein 1
Cg7g015260	1179	0.46	7.82667	4.23035530289875	2.83089000265406e-37	Ups	yes	-
Cg6g001780	574	18.4967	46.56	1.4366530092777	3.76853914517419e-37	Ups	yes	-
Cg8g005960	375	1.07667	24.7067	4.63511	6.17850784103543e-37	Ups	yes	-
Cg9g012860	507	11.4467	35.04	1.72086376289952	1.69607925102111e-36	Ups	yes	-
Cg6g013380	1633	10.49	22.08	1.17940718167354	2.0055170666646e-36	Ups	yes	-
Cg2g022370	2451	10.8333	21.39	1.08618650139039	2.30332120792603e-36	Ups	yes	-
Cg3g025680	1942	14.43	27.1633	1.01829905800296	4.60722089913649e-36	Ups	yes	Probable inorganic phosphate transporter 1-8
Cg4g002570	574	4.63333	21.4633	2.31028883420843	5.30503587223972e-36	Ups	yes	-
Cg9g008220	669	14.0233	37.58	1.52879	5.81494614475641e-36	Ups	yes	-
Cg5g007270	506	2.9	19.5567	2.86811797053875	5.87182829270471e-36	Ups	yes	-
Cg4g004480	1743	2.09333	7.78	1.99940696184113	1.14106492039082e-35	Ups	yes	-
Cg8g000650	2499	3.79333	9.40333	1.41225029349551	1.33994039741145e-35	Ups	yes	O-fucosyltransferase 16
Cg2g036460	783	18.44	41.2	1.27211162159799	1.48483007356249e-35	Ups	yes	Mitochondrial intermembrane space import and assembly protein 40 homolog
Cg5g037110	351	68.94	132.07	1.04297240854316	1.64995503535822e-35	Ups	yes	Protein RALF-like 33
Cg1g027850	1028	19.05	40.8833	1.20840417408647	1.80216276642157e-35	Ups	yes	Stress enhanced protein 2, chloroplastic
Cg5g026630	1126	9.58333	23.3167	1.38320276351939	2.30680348205978e-35	Ups	yes	Endochitinase EP3
Cg5g044610	1548	11.1267	23.76	1.20210662637391	2.51246945573819e-35	Ups	yes	Cytochrome P450 714C2
Cg8g011700	1095	1.5	9.28	2.72068284199956	2.63775119864813e-35	Ups	yes	-
Cg9g028590	3258	3.89667	8.59	1.24784493980783	3.2270874686418e-35	Ups	yes	-
Cg9g018520	1010	47.32	88.0367	1.0022511770839	4.61558683095101e-35	Ups	yes	Nicotinamidase 1
Cg8g011460	2067	1.16667	5.50333	2.35486072778843	5.29955164614438e-35	Ups	yes	-
Cg8g002380	5050	0.94	3.15	1.85717113593668	5.85689357945112e-35	Ups	yes	Branched-chain-amino-acid aminotransferase 2, chloroplastic
Cg1g011080	1095	25.3533	47.26	1.00571169827823	6.18304473923167e-35	Ups	yes	Peroxisomal (S)-2-hydroxyacid oxidase GLO4
Cg2g034510	2451	0.71	4.23	2.68546183654872	7.73104757227402e-35	Ups	yes	-
Cg7g003440	1824	7.32333	16.7567	1.29843158366459	1.72608883467549e-34	Ups	yes	-
Cg9g008170	999	318.837	748.23	1.33903790403894	3.41622119903427e-34	Ups	yes	-
Cg2g031310	1682	8.67	18.26	1.17880735369362	3.53842359906101e-34	Ups	yes	-
Cg2g024410	2775	1.31667	4.82667	1.99306593239762	3.60701170387778e-34	Ups	yes	-
Cg4g022340	288	0.713333	40.4633	5.89747837945309	4.80406828499391e-34	Ups	yes	Thaumatin-like protein
Cg4g024590	2728	1.34	4.97333	2.00470984603655	5.31014279511204e-34	Ups	yes	Receptor-like serine/threonine-protein kinase SD1-8
Cg6g017290	939	16.9367	34.07	1.11617684485145	6.52376199034961e-34	Ups	yes	E3 ubiquitin protein ligase RIE1
Cg4g003020	579	2.15	15.2367	2.93146075212312	6.6751839295904e-34	Ups	yes	Protein CHLOROPLAST VESICULATION
Cg5g032100	1769	3.84	11.59	1.70167303571776	8.14591788187778e-34	Ups	yes	Dimethylnonatriene synthase
Cg3g021140	1723	2.88333	9.62667	1.84399354638331	9.03674154704746e-34	Ups	yes	-
Cg7g004890	604	4.73	20.1667	2.20043113291441	1.02993559455273e-33	Ups	yes	-
Cg2g037190	2089	4.03	10.8067	1.52033383180568	1.36731720418985e-33	Ups	yes	UDP-glycosyltransferase 43
Cg8g005210	537	0.223333	34.4233	7.29915138404507	1.48978346752761e-33	Ups	yes	-
Cg2g032180	2554	10.1667	19.3467	1.03082872969881	1.53274059329207e-33	Ups	yes	Calmodulin-binding protein 60 B
Cg7g015370	2741	6.44	12.8267	1.0978444072353	1.58182019957072e-33	Ups	yes	Inorganic pyrophosphatase TTM2
Cg5g020910	605	3.79667	17.52	2.32023228277684	2.49873742214309e-33	Ups	yes	-
Cg2g028320	1865	10.1667	19.5133	1.04613201999238	3.3606643838472e-33	Ups	yes	Heat stress transcription factor A-5
CgUng005540	1302	1.22667	7.03	2.62044209573117	7.93769869101115e-33	Ups	yes	-
Cg6g013770	760	9.86333	26.71	1.54734623978944	8.76740872340172e-33	Ups	yes	-
Cg5g023690	1858	8.58	17.5867	1.13963186870963	9.79234290601198e-33	Ups	yes	-
Cg3g018660	1787	0.68	5.07667	3.01611820445678	1.13865861904408e-32	Ups	yes	-
Cg5g021090	1505	9.12	19.2933	1.18964556485798	2.13555190759161e-32	Ups	yes	Alpha-galactosidase
Cg9g027380	2272	1.63	5.67	1.90772616264288	4.26806589113998e-32	Ups	yes	Ferric reduction oxidase 4
Cg8g009930	495	28.6733	62.94	1.24000507106094	4.87557398686826e-32	Ups	yes	Probable LRR receptor-like serine/threonine-protein kinase At3g47570
Cg9g023210	2906	1.54	4.95667	1.80701459706792	5.09117499080718e-32	Ups	yes	-
Cg5g040150	611	4.05333	35.5133	3.24128385097352	5.15148047383296e-32	Ups	yes	-
Cg2g019290	1044	27.9067	52.19	1.01189393835015	6.10592050099189e-32	Ups	yes	-
Cg2g016870	2108	3.55	9.14667	1.47296360737152	7.71744779455673e-32	Ups	yes	-
Cg8g005190	537	0.18	37.66	7.69177351421534	1.72059449085664e-31	Ups	yes	-
Cg9g026490	820	8.55333	22.9367	1.52928378335223	1.99015916660853e-31	Ups	yes	CEN-like protein 1
Cg9g017080	886	0.136667	17.7433	7.06529328712526	2.23628644487287e-31	Ups	yes	-
Cg5g017180	1050	5.28333	15.4567	1.65494396565199	3.63810197550746e-31	Ups	yes	Transcription factor MYB36
Cg5g020710	1513	4.07	11.2433	1.56879087473641	3.81804345388123e-31	Ups	yes	Chlorophyllase-1, chloroplastic
Cg5g011070	1662	13.4	27.01	1.11878942941178	4.49655073147782e-31	Ups	yes	-
Cg7g008670	1233	15.8233	30.02	1.03242276941783	4.69114170492854e-31	Ups	yes	Protein LIGHT-DEPENDENT SHORT HYPOCOTYLS 10
Cg2g041360	978	16.49	32.8533	1.10225798882421	4.83884608803656e-31	Ups	yes	-
Cg9g014370	1668	10.27	19.9633	1.06915686186553	1.54688152923399e-30	Ups	yes	Crocetin glucosyltransferase, chloroplastic
Cg2g043290	1004	11.8033	27.3367	1.31350593073372	1.60657728637897e-30	Ups	yes	-
Cg1g010230	1775	4.33333	10.7233	1.40953768433054	1.96805963576052e-30	Ups	yes	-
Cg2g015360	1075	4.10333	12.92	1.76163800998784	2.40794854143789e-30	Ups	yes	Protein TIC 20-IV, chloroplastic
Cg1g025850	2400	1.20667	4.73667	2.06757975239765	2.82856419536134e-30	Ups	yes	-
Cg2g031480	1765	4.16	10.4567	1.44108283827661	2.8625730306813e-30	Ups	yes	Autophagy-related protein 18a
Cg7g011450	1153	2.48333	9.65667	2.06267351123792	5.69182106420706e-30	Ups	yes	-
Cg2g027580	1432	10.1833	21.4333	1.18082133809087	6.05401575283e-30	Ups	yes	-
Cg8g003740	963	15.8033	32.26	1.13848070243205	9.17466242358608e-30	Ups	yes	Basic secretory protease (Fragments)
Cg6g023250	1314	5.42667	14.1367	1.48516871789515	9.4407663832204e-30	Ups	yes	Protein MODIFYING WALL LIGNIN-1
Cg9g004350	994	18.2767	69.9033	2.04270737610841	1.12587253737495e-29	Ups	yes	-
Cg2g016300	1044	19.77	41.14	1.16079195270078	1.14905956272694e-29	Ups	yes	2-alkenal reductase (NADP(+)-dependent)
Cg5g013480	1722	0.61	4.73667	3.07985125266163	1.16883487837624e-29	Ups	yes	Probable L-cysteine desulfhydrase, chloroplastic
Cg2g017200	1466	24.6633	46.5867	1.02413958219726	1.24751794433158e-29	Ups	yes	-
Cg3g020840	856	2.74333	11.6067	2.18936402693679	1.39295430473223e-29	Ups	yes	-
Cg3g002380	933	177.773	426.157	1.36915417066997	1.39848351892786e-29	Ups	yes	-
Cg5g018790	2963	0.923333	3.63	2.08575338361809	1.70599997002159e-29	Ups	yes	-
Cg8g020480	915	21.3167	41.2033	1.05821038925772	2.48326221780277e-29	Ups	yes	Probable pyridoxal 5'-phosphate synthase subunit PDX2
Cg1g003430	831	11.6667	27.0133	1.3136476753785	3.087874259941e-29	Ups	yes	-
Cg1g028170	1149	0.676667	6.05333	3.26077532148715	3.15698969048288e-29	Ups	yes	Cytochrome P450 71AU50
Cg7g006770	2188	7.13	14.0467	1.08401698333225	3.15874497464144e-29	Ups	yes	Synaptotagmin-3
Cg3g003810	522	19.4133	43.2333	1.26310993932855	3.45460538921598e-29	Ups	yes	-
Cg5g029380	662	13.2633	30.9033	1.33108778304702	5.24432042448725e-29	Ups	yes	Caffeic acid 3-O-methyltransferase 1
Cg2g028120	651	23.2667	46.58	1.10858152867919	7.03476964991005e-29	Ups	yes	-
Cg2g015900	1326	4.18333	11.45	1.55782570980931	7.22611986370707e-29	Ups	yes	-
Cg3g012700	694	19.0633	39.8767	1.17099917731789	9.17170591259239e-29	Ups	yes	LOB domain-containing protein 39
Cg8g018300	1627	3.73	10.2167	1.55223102562926	1.13253563926001e-28	Ups	yes	GABA transporter 1
Cg7g000860	1478	6.19667	14.51	1.34041316673876	1.36725984585058e-28	Ups	yes	Aspartic proteinase PCS1
Cg2g046530	1507	11.5667	22.3633	1.0591741860542	2.22945623117973e-28	Ups	yes	Protein C2-DOMAIN ABA-RELATED 11
Cg6g005650	1713	8.42333	16.7733	1.09781510277092	2.34443581298577e-28	Ups	yes	Probable proteasome inhibitor
Cg6g011560	1020	4.63667	13.6767	1.6628652047843	2.43514562193673e-28	Ups	yes	Protein LEAD-SENSITIVE 1
Cg7g007130	3044	0.443333	2.69333	2.68749566536463	2.67748758515784e-28	Ups	yes	-
Cg2g016550	576	38.5633	72.5067	1.01373264932651	3.23215956641525e-28	Ups	yes	NADP-dependent alkenal double bond reductase P2
Cg2g024940	3000	0.186667	2.20333	3.68899358181229	4.90524459658757e-28	Ups	yes	-
Cg9g012830	288	3.18	26.5233	3.17745012580366	4.9702892609848e-28	Ups	yes	-
Cg3g011600	666	26.27	49.42	1.01834406232858	5.361374488059e-28	Ups	yes	-
Cg1g019940	1487	8.42667	17.07	1.12621512538925	6.73379240566475e-28	Ups	yes	Ribonuclease 3-like protein 1
Cg9g020110	1428	2.29	8.07667	1.92347209633548	8.33317420639061e-28	Ups	yes	Zeatin O-glucosyltransferase
Cg2g002220	1467	1.29	6.21	2.37041715296082	9.25687679829536e-28	Ups	yes	-
Cg9g002510	932	5.53333	15.8867	1.63355049759137	9.39533647298628e-28	Ups	yes	-
Cg1g008180	1748	4.46333	11.07	1.41032791910815	1.27631707939435e-27	Ups	yes	Protein DETOXIFICATION 27
Cg9g007660	1101	7.97667	19.2967	1.37810099008929	1.86953263251586e-27	Ups	yes	Enoyl-CoA delta isomerase 2, peroxisomal
Cg6g024500	1149	1.84667	8.00333	2.2265374967446	2.31931614024673e-27	Ups	yes	Probable purine permease 11
Cg2g035990	1782	4.6	11.1967	1.38629170844459	7.34028388043453e-27	Ups	yes	-
Cg5g037540	595	13.1333	32.16	1.39298140355278	7.7764921681386e-27	Ups	yes	-
Cg4g013370	3975	1.86	4.79333	1.46993493770112	9.85949096410041e-27	Ups	yes	ABC transporter C family member 3
Cg4g018050	1436	6.89667	15.3267	1.26297399694198	1.03004741033885e-26	Ups	yes	-
Cg1g028030	2082	3.43	8.23	1.36949389209645	1.26767906369299e-26	Ups	yes	Somatic embryogenesis receptor kinase 5
Cg5g039030	963	16.72	31.7133	1.03093517484417	1.37967658830001e-26	Ups	yes	-
Cg6g010270	1439	8.5	17.3667	1.13377420023221	1.46789949511506e-26	Ups	yes	Aspartate aminotransferase, mitochondrial
Cg5g036330	1824	3.13	8.25667	1.50912731528436	1.90248496419869e-26	Ups	yes	Receptor-like cytosolic serine/threonine-protein kinase RBK2
Cg2g042710	612	14.3133	35.4067	1.41799003431972	2.22774393846596e-26	Ups	yes	Glutaredoxin-C9
Cg7g012670	1740	9.7	18.88	1.07138983672865	2.48931502822734e-26	Ups	yes	Phenylalanine N-monooxygenase
Cg2g001890	2761	1.59333	4.56	1.62478212859347	4.58539605067544e-26	Ups	yes	-
Cg1g027660	2629	1.83667	5.17667	1.59188426322938	4.92004763216137e-26	Ups	yes	-
Cg6g010190	740	19.5467	40.7833	1.16832209153907	9.4521899679008e-26	Ups	yes	-
Cg9g001980	737	13.53	29.26	1.22199875435615	1.31487936402745e-25	Ups	yes	-
Cg6g005490	2565	0.833333	3.57667	2.22007350000143	1.84581158618509e-25	Ups	yes	-
Cg1g017110	441	16.48	42.35	1.47647267500941	1.98245927635986e-25	Ups	yes	-
Cg7g012340	699	4.05667	14.9933	1.98870798754056	2.93368591809367e-25	Ups	yes	Myb family transcription factor MPH1
Cg1g021340	2193	1.77	5.41667	1.73028225767425	4.53682689297964e-25	Ups	yes	Probable WRKY transcription factor 40
Cg8g024700	1655	2.88	8.69333	1.70212256760746	4.93890738855605e-25	Ups	yes	UDP-glycosyltransferase 87A2
Cg5g016710	7125	1.94333	3.89	1.10479668386444	6.39315757631942e-25	Ups	yes	-
Cg5g020580	285	4.72	29.7333	2.77367405345185	8.58203925499723e-25	Ups	yes	-
Cg5g018510	1013	1.59667	8.39333	2.49796803765268	9.42653984661847e-25	Ups	yes	Homeobox-leucine zipper protein ATHB-12
Cg9g009980	915	14.4967	29.21	1.11947641825166	1.01795802463186e-24	Ups	yes	-
Cg1g019780	2039	6.47667	13.09	1.12317570001153	1.0725772632288e-24	Ups	yes	UDP-glycosyltransferase 73C6
Cg3g002430	1068	1.34333	6.77333	2.43943976797386	2.01310426558298e-24	Ups	yes	-
Cg5g003600	1785	2.57333	7.27	1.6030161910447	2.60960462854855e-24	Ups	yes	Protein NRT1/ PTR FAMILY 2.11
Cg2g001900	2247	3.28333	8.13	1.41406029203712	3.82292388893062e-24	Ups	yes	G-type lectin S-receptor-like serine/threonine-protein kinase RLK1
Cg3g024210	961	4.76333	13.3933	1.60275077301192	7.47434861313137e-24	Ups	yes	-
Cg8g011280	588	0.66	9.67	4.00735666994119	9.24143145155217e-24	Ups	yes	Hevein-like preproprotein
Cg2g002390	2046	3.44333	8.11	1.34805965927192	1.12649600416881e-23	Ups	yes	-
Cg2g044080	1089	0.176667	5.78667	5.15656706460817	1.58951435769073e-23	Ups	yes	-
Cg7g004370	1341	2.65	19.9833	3.02374459892782	1.75036856284277e-23	Ups	yes	Shikimate O-hydroxycinnamoyltransferase
Cg5g004730	5711	2.04	4.11333	1.1178957769675	2.13660613373674e-23	Ups	yes	Probable alpha,alpha-trehalose-phosphate synthase [UDP-forming] 9
Cg5g022390	1726	0.633333	3.94333	2.71931949647068	2.2224813739376e-23	Ups	yes	-
Cg7g000360	1672	7.04	14.4767	1.14600240488145	2.30713209967525e-23	Ups	yes	UDP-glycosyltransferase 76F1
Cg2g041040	677	8.15333	21.4367	1.50008073809357	2.79259599908965e-23	Ups	yes	Calcium-binding protein KRP1
Cg5g041520	1302	1.01667	5.66	2.56202572133689	3.17682863259546e-23	Ups	yes	1-aminocyclopropane-1-carboxylate synthase 1
Cg3g001440	3812	0.496667	2.18333	2.21390346230821	3.95917958866578e-23	Ups	yes	Wall-associated receptor kinase-like 1
Cg6g005020	1971	0.44	3.08333	2.89163684883287	4.09655666401955e-23	Ups	yes	L-type lectin-domain containing receptor kinase IV.1
Cg9g004720	894	0.493333	6.00333	3.70483206345771	5.54304381520529e-23	Ups	yes	Probable aspartic proteinase GIP2
Cg7g000340	1538	2.56333	7.57667	1.66727	6.08025910706119e-23	Ups	yes	7-deoxyloganetic acid glucosyl transferase
Cg2g041530	1906	7.34333	13.82	1.01927917690423	6.17320390696017e-23	Ups	yes	-
Cg4g022420	611	27.8767	53.11	1.03698600935665	1.31944009535941e-22	Ups	yes	Protein GLUTAMINE DUMPER 3
Cg8g005170	489	0.17	23.4	7.18885765395248	1.32095717036856e-22	Ups	yes	-
Cg9g000200	1112	4.69667	12.0033	1.45446132493664	1.33427587578458e-22	Ups	yes	-
Cg2g022470	2964	1.10667	3.53333	1.79381737532994	1.37296601832099e-22	Ups	yes	Receptor-like serine/threonine-protein kinase SD1-8
Cg5g009980	1524	3.70667	9.3	1.4389494501745	1.42503107577877e-22	Ups	yes	Bifunctional UDP-glucose 4-epimerase and UDP-xylose 4-epimerase 1
Cg5g033390	790	12.7967	26.3567	1.15035792152807	1.92548774022182e-22	Ups	yes	-
Cg7g005220	3146	2.84333	6.12	1.21873665138012	2.54848073768412e-22	Ups	yes	-
Cg9g005770	723	12.25	25.9033	1.18836955228859	3.21319153767586e-22	Ups	yes	-
Cg2g014290	1054	5.33333	13.0967	1.40422047940459	3.41326925991508e-22	Ups	yes	-
Cg8g012210	970	6.63	15.7567	1.35724648202842	3.58255117128224e-22	Ups	yes	-
Cg9g012510	1634	6.68667	13.0933	1.07710885377588	4.0779555009038e-22	Ups	yes	-
CgUng021830	819	0.563333	6.55	3.69328088604001	4.1981581358306e-22	Ups	yes	Cytochrome P450 CYP72A219
Cg5g001310	1206	3.52333	10.3667	1.66584674239796	4.58424212194711e-22	Ups	yes	Putative RING-H2 finger protein ATL69
Cg3g002480	1107	7.89	16.5133	1.16948309093309	5.91813162339126e-22	Ups	yes	-
CgUng002840	2089	2.02	5.67667	1.59136199503367	6.2382344242287e-22	Ups	yes	-
Cg7g000350	1820	1.48	5.07333	1.87365628986968	6.76432212245697e-22	Ups	yes	UDP-glycosyltransferase 76B1
Cg5g021300	808	1.64	7.99667	2.3882312446268	7.59033620402253e-22	Ups	yes	-
Cg2g003700	1125	7.15667	16.9567	1.34266383407674	9.03081858767237e-22	Ups	yes	Phenylacetaldehyde reductase
Cg2g022360	2313	1.67667	4.70333	1.59318962591745	9.09405282974462e-22	Ups	yes	G-type lectin S-receptor-like serine/threonine-protein kinase At4g03230
Cg7g003920	577	4.84667	15.84	1.82546585467871	9.58449998216087e-22	Ups	yes	-
Cg5g028990	1447	1.11	4.75667	2.20696294315743	1.26297653842691e-21	Ups	yes	-
Cg4g009650	624	17.2833	38.9033	1.2769934578127	1.66666615593223e-21	Ups	yes	Cytochrome c oxidase copper chaperone 1
Cg2g015090	1626	0.43	3.33333	3.03045671141231	1.92092505081077e-21	Ups	yes	Tryptophan decarboxylase TDC2
Cg9g005780	474	8.44333	24.63	1.6361631422579	2.00747939781838e-21	Ups	yes	60S ribosomal protein L19-1
Cg2g006390	613	8.05333	20.4467	1.44667103799077	2.42083871207426e-21	Ups	yes	Bidirectional sugar transporter SWEET4
Cg7g007790	411	26.1467	53.54	1.1341829214764	2.55945965899336e-21	Ups	yes	60S ribosomal protein L14-1
CgUng009660	939	0.973333	6.03667	2.7207106642704	3.25968220289596e-21	Ups	yes	-
Cg6g025130	1643	5.61667	12.0067	1.19791702860833	3.28905148814842e-21	Ups	yes	NAC domain-containing protein 100
Cg1g002700	1045	4.61667	11.7467	1.45628455108437	4.22867663972921e-21	Ups	yes	-
Cg2g020220	1015	29.67	71.5	1.37668879515422	4.40810823491747e-21	Ups	yes	-
Cg4g024650	156	89.68	170.047	1.02947463773722	5.65970414170957e-21	Ups	yes	60S ribosomal protein L39-1
Cg1g023620	1077	11.5433	22.11	1.04421373308186	6.55356951975172e-21	Ups	yes	-
Cg2g046810	381	3.89667	17.3267	2.26410811242435	9.86406885117382e-21	Ups	yes	-
Cg1g012130	1155	1.03	5.19667	2.44698031809056	1.03602346923414e-20	Ups	yes	-
Cg8g019880	827	3.69667	11.2433	1.71611460774945	1.11554285852895e-20	Ups	yes	Kiwellin
Cg5g038940	826	5.23333	14.56	1.59053724897126	1.28296654351376e-20	Ups	yes	-
Cg4g012970	621	15.1	30.3333	1.10958341230114	1.35354598441488e-20	Ups	yes	Long-chain-alcohol O-fatty-acyltransferase
Cg8g020850	1475	2.90667	7.53	1.48124088826312	1.51075675596941e-20	Ups	yes	-
Cg9g012620	426	4.27667	16.9433	2.08492194447819	1.54778711761932e-20	Ups	yes	-
Cg9g010810	2592	0.663333	2.65	2.10972918743082	1.58416656647517e-20	Ups	yes	-
Cg1g005050	441	21.03	43.3133	1.14831631277628	1.58949772333417e-20	Ups	yes	-
Cg8g021120	718	9.43333	22.0767	1.33633208494348	2.48656808366395e-20	Ups	yes	-
Cg3g000110	2100	0.963333	3.59333	2.01180861560443	2.67780178633004e-20	Ups	yes	-
Cg9g007650	933	3.00333	9.51333	1.76050677276254	3.50422705080665e-20	Ups	yes	Enoyl-CoA delta isomerase 2, peroxisomal
Cg7g008250	264	8.94	32.54	1.96250782295373	4.17100427131991e-20	Ups	yes	-
Cg7g014470	987	8.75	18.4633	1.18746434105421	4.24484036674764e-20	Ups	yes	-
Cg3g011550	396	1.84	13.5133	2.93800752970467	4.308828018578e-20	Ups	yes	-
Cg5g021150	1073	1.65333	6.46333	2.07315	4.8621486239006e-20	Ups	yes	-
Cg3g003630	963	1.58667	6.74667	2.18595775987436	6.85596842788531e-20	Ups	yes	Eugenol synthase 1
Cg6g024280	2190	5.16333	9.75333	1.02600834856064	7.8372653816418e-20	Ups	yes	-
Cg2g043870	981	7.64333	17.52	1.30130480197936	9.34409247598757e-20	Ups	yes	Probable LRR receptor-like serine/threonine-protein kinase RFK1
Cg7g005260	935	2.55667	8.79667	1.89931709598317	1.18990980835326e-19	Ups	yes	-
Cg3g013740	534	0.666667	8.93333	3.84431281848017	1.90286318779623e-19	Ups	yes	-
Cg5g026360	2329	3.99	7.96667	1.10027639494969	2.03837731186583e-19	Ups	yes	-
Cg8g000960	3135	2.12667	4.85	1.30018676689245	2.22870835275199e-19	Ups	yes	Lysine histidine transporter-like 8
Cg2g030020	1299	0.233333	3.51333	3.96277433496052	2.5114318921651e-19	Ups	yes	-
Cg7g009010	1485	1.41333	5.21333	1.97642842798309	3.04232146854747e-19	Ups	yes	-
Cg6g012980	399	3.68	15.6767	2.20531282112591	3.48837905580297e-19	Ups	yes	-
Cg5g004010	765	1.08333	6.97667	2.77541445123047	3.58032113038627e-19	Ups	yes	-
Cg5g021790	1400	1.30667	4.89333	2.00570327380694	3.87545941065029e-19	Ups	yes	Aspartic proteinase CDR1
Cg6g007110	576	3.08333	11.7367	2.03782771041356	4.3437158878431e-19	Ups	yes	-
Cg9g011470	1302	6.12	12.91	1.17975786486374	4.97051064291961e-19	Ups	yes	-
Cg7g017090	1496	3.26	7.83667	1.37546138656549	5.16007582367574e-19	Ups	yes	Transcription and mRNA export factor ENY2
Cg9g023340	1691	2.67	6.86	1.46834164395726	7.79497236683705e-19	Ups	yes	Hexose carrier protein HEX6
Cg2g002950	1565	1.48667	5.12	1.89394150288283	8.1261341802814e-19	Ups	yes	-
Cg5g020590	621	2.16333	10.9833	2.45935361277303	1.12961051405441e-18	Ups	yes	Kunitz trypsin inhibitor 5
Cg8g018840	1182	7.34667	15.56	1.1865818670432	1.18699869604278e-18	Ups	yes	Protein SENSITIVE TO PROTON RHIZOTOXICITY 1
Cg1g006370	1099	8.49	16.81	1.08759497393404	2.37462417538422e-18	Ups	yes	Peroxidase 51
Cg9g018300	1354	0.43	3.27667	3.01932738733648	2.40929836491206e-18	Ups	yes	Glucan endo-1,3-beta-glucosidase
Cg7g017630	4774	0.59	1.75333	1.67958644925792	3.22769190772473e-18	Ups	yes	-
Cg1g010610	1799	2.94667	6.92333	1.33301259809497	3.45470527686753e-18	Ups	yes	-
Cg1g026460	1083	0.266667	4.02	3.99373767082126	3.76189450047256e-18	Ups	yes	Ethylene-responsive transcription factor ERF110
Cg4g007530	312	0.543333	14.5667	4.85729932282103	3.83031475794529e-18	Ups	yes	Glyoxylase I 4
Cg5g026890	1398	1.19	4.56	2.02840201139816	6.7624938645399e-18	Ups	yes	-
Cg8g017530	528	3.93	13.3967	1.87851789521063	7.87001872488456e-18	Ups	yes	CEN-like protein 2
Cg9g005790	558	0.483333	7.31667	4.00586149213107	1.08883444064247e-17	Ups	yes	-
Cg9g022540	753	1.39	6.75667	2.40096900784214	1.08972712150524e-17	Ups	yes	-
Cg5g031840	648	8.37	18.7467	1.2699826765034	1.16491668448836e-17	Ups	yes	-
Cg1g006790	3357	1.11	2.98333	1.51817980470894	1.17585369149715e-17	Ups	yes	Calcium-transporting ATPase 2, plasma membrane-type
Cg1g015960	2247	2.91667	6.27333	1.21947005863862	1.34969837378169e-17	Ups	yes	-
Cg9g011780	279	10.2333	29.78	1.65631982672529	1.39717385998136e-17	Ups	yes	-
Cg5g029370	839	3.78667	10.3267	1.55693845835895	1.71230836874299e-17	Ups	yes	-
Cg5g015390	3590	1.28667	3.25333	1.43043454122047	2.50394981412149e-17	Ups	yes	Probable leucine-rich repeat receptor-like serine/threonine-protein kinase At3g14840
Cg7g016430	502	18.6233	35.8767	1.05137805548859	2.89541984017362e-17	Ups	yes	-
Cg7g011470	1664	2.67333	6.47	1.38428877326129	3.31808078268054e-17	Ups	yes	-
Cg4g022350	249	0.51	18.7933	5.3139136245555	3.32110704856613e-17	Ups	yes	Thaumatin-like protein
Cg5g012520	2058	2.59333	5.83	1.27825938912599	3.54717835216527e-17	Ups	yes	F-box/kelch-repeat protein At1g51550
Cg9g027200	390	26.3933	52.96	1.11489016446539	4.10717900639414e-17	Ups	yes	-
Cg7g016650	516	10.61	23.7833	1.27574615915693	4.13017528604884e-17	Ups	yes	-
Cg3g011920	756	0.69	5.54	3.09802954420553	4.61899749165225e-17	Ups	yes	-
Cg4g002310	300	19.77	43.4167	1.24177949046981	4.72521162959019e-17	Ups	yes	-
Cg3g009180	630	10.67	22.7933	1.20731387606495	5.71486936362745e-17	Ups	yes	Protein ENHANCED DISEASE RESISTANCE 2
Cg2g005480	1174	10.2367	19.43	1.0346504917794	6.12950565874283e-17	Ups	yes	Feruloyl CoA ortho-hydroxylase F6H1-3
Cg5g022200	1529	1.58333	4.88333	1.72738571417421	9.79103798219341e-17	Ups	yes	PR5-like receptor kinase
Cg7g013300	2207	1.79667	4.72	1.49606223651036	1.00532761094187e-16	Ups	yes	Gluconokinase
Cg6g009270	321	25.63	50.1967	1.08213759169871	1.11079779605291e-16	Ups	yes	-
Cg1g025750	495	15.8933	31.03	1.07291927540819	1.25444703301162e-16	Ups	yes	-
Cg4g006080	330	0	29.8933	9.82676603686201	1.31251661724488e-16	Ups	yes	-
Cg3g012420	3690	2.9	5.60333	1.05649296777427	1.38757662421412e-16	Ups	yes	-
Cg5g034110	1153	1.09667	4.56667	2.16343001962953	1.60851195725659e-16	Ups	yes	-
Cg2g019740	1170	1.19667	4.80333	2.11560120496634	1.65232396886966e-16	Ups	yes	-
Cg6g014940	828	0.53	4.85333	3.23364996455569	1.68084349639182e-16	Ups	yes	F-box protein PP2-B15
Cg1g028420	453	5.9	18.44	1.75359337915953	1.79868924220484e-16	Ups	yes	-
Cg8g024010	762	1.70333	7.02667	2.15897541036948	1.83654364914853e-16	Ups	yes	Dehydrodolichyl diphosphate synthase 2
Cg2g007950	762	13.4233	25.3567	1.02581566112853	1.86520602649963e-16	Ups	yes	Serine carboxypeptidase 1
Cg3g018880	315	4.94	19.06	2.04985576635742	2.17619857571535e-16	Ups	yes	Carboxypeptidase SOL1
Cg3g009350	540	1.72	8.60333	2.42829298167883	2.97297729170404e-16	Ups	yes	Ubiquinol oxidase 3, mitochondrial
Cg3g006350	686	2.00667	8.09	2.13631193447113	3.26387676382785e-16	Ups	yes	NAC domain-containing protein 104
Cg2g013010	417	6.36	18.9067	1.69051400618911	3.63919750527555e-16	Ups	yes	17.6 kDa class I heat shock protein
Cg8g011110	930	0.326667	3.95667	3.73810616152068	3.87038504560222e-16	Ups	yes	-
CgUng006250	1274	3.99667	8.76	1.23935243174615	4.32522113531672e-16	Ups	yes	-
Cg2g031880	891	0.453333	4.21	3.26966096524089	4.67225066097985e-16	Ups	yes	-
CgUng018160	2048	2.13333	5.96333	1.58492487103392	5.1614786789671e-16	Ups	yes	Cellulose synthase-like protein B4
Cg5g004280	780	2.91667	9.86667	1.84954483775253	5.57221364613335e-16	Ups	yes	-
Cg4g023560	1473	1.16	4.31667	2.00885	5.6697639979149e-16	Ups	yes	-
Cg3g001360	816	6.41	13.94	1.22660414771847	6.57788886496414e-16	Ups	yes	-
CgUng015120	711	1.39333	6.75667	2.38086307611128	6.6228998323613e-16	Ups	yes	Polygalacturonase inhibitor
Cg8g010070	1638	5.24	9.83	1.01787732015976	8.64930181882849e-16	Ups	yes	Transcription factor MYB4
Cg9g008480	569	10.14	21.44	1.19400663923436	1.06343750538714e-15	Ups	yes	-
Cg7g016230	1185	1.33667	4.86	1.95566025690996	1.15804505762915e-15	Ups	yes	Putative methylesterase 13, chloroplastic
Cg7g011250	729	5.11	12.97	1.4530241756493	1.65210406700988e-15	Ups	yes	Ethylene-responsive transcription factor ERF110
Cg9g011460	462	7.19333	18.3333	1.45808434285433	1.66779527939561e-15	Ups	yes	-
Cg5g042450	873	1.56333	5.99	2.03795778310514	1.81752515770684e-15	Ups	yes	(+)-neomenthol dehydrogenase
Cg2g044980	928	1.95333	6.8	1.91367105522603	1.89059379048333e-15	Ups	yes	-
Cg5g003470	1384	7.58667	14.2433	1.02220747949593	1.90127208856946e-15	Ups	yes	Hypersensitive-induced response protein 1
Cg9g007120	486	1.45667	8.37	2.6131077813673	2.54237339334731e-15	Ups	yes	DNA-directed RNA polymerase V subunit 7
Cg2g003010	1073	5.85	12.2667	1.17518858359761	2.66657473900149e-15	Ups	yes	-
Cg6g015910	1527	1.10667	3.88667	1.93105837492641	2.7750042613228e-15	Ups	yes	-
Cg2g031610	970	10.65	20.95	1.08746556789821	3.17440787134431e-15	Ups	yes	Translationally-controlled tumor protein homolog
Cg7g014080	3016	2.15	4.34	1.12296443535288	5.22959396408663e-15	Ups	yes	-
Cg2g029550	384	24.7033	48.0833	1.07434862256577	5.48093214114007e-15	Ups	yes	-
Cg7g012810	442	7.61	20.1833	1.50583781948221	6.01580067335488e-15	Ups	yes	-
Cg2g004650	1371	0.0466667	4.38667	6.67562694530838	6.70969049745077e-15	Ups	yes	Alcohol acyl transferase 1 allele RGb
Cg2g010800	526	7.49	19.0033	1.45289896370469	7.26689150989402e-15	Ups	yes	-
Cg7g003420	1314	6.62333	12.7233	1.0548556406595	7.48420752053437e-15	Ups	yes	Phosphoglucan phosphatase LSF2, chloroplastic
Cg2g013490	744	1.29667	6.11	2.33434199437573	7.86463841236926e-15	Ups	yes	Rust resistance kinase Lr10
Cg3g007360	1044	1.36333	5.36	2.06190326278193	8.39380476812034e-15	Ups	yes	Endochitinase EP3
Cg5g027020	174	14.2467	44.5933	1.76787969612421	1.11863746588086e-14	Ups	yes	Coumarin 8-geranyltransferase 1, chloroplastic
Cg1g026610	372	1.01333	9.13333	3.27020302198746	1.22092945823218e-14	Ups	yes	-
Cg6g000030	459	1.77667	8.90333	2.44836302264737	1.39912364712368e-14	Ups	yes	Inactive glucose-6-phosphate 1-dehydrogenase 4, chloroplastic
Cg5g002610	1683	0.146667	1.88333	3.7560609606286	1.59358085141052e-14	Ups	yes	-
Cg8g011710	1002	1.21667	4.78	2.07501994209216	1.61058505335474e-14	Ups	yes	-
Cg1g011040	1095	1.56667	5.16333	1.84283082031992	2.46464444478126e-14	Ups	yes	Peroxisomal (S)-2-hydroxyacid oxidase GLO4
Cg5g011820	261	7.45333	23.8833	1.79000863596186	2.97442602889938e-14	Ups	yes	-
Cg5g021820	1438	0.18	2.23	3.66501899834536	3.03379297721495e-14	Ups	yes	-
Cg7g010380	1162	3.54667	8.07333	1.2944614073821	3.2487075941995e-14	Ups	yes	-
Cg1g014100	1191	0.933333	3.87333	2.15458319602298	3.70165437220241e-14	Ups	yes	-
Cg7g005880	534	0.94	6.39667	2.86264556381358	3.81254219730165e-14	Ups	yes	-
Cg5g042710	1261	3.38667	7.77333	1.30754165845564	4.42854687865057e-14	Ups	yes	F-box protein PP2-A13
Cg1g014630	1500	4.82333	9.64333	1.10323090738652	5.01721222055836e-14	Ups	yes	-
Cg2g029750	1194	4.10667	9.41333	1.30931651185885	7.53696255743665e-14	Ups	yes	-
Cg2g028570	811	5.87	13.5433	1.31731268507858	8.17128074024994e-14	Ups	yes	-
Cg8g018750	626	5.6	13.4233	1.36271590513102	8.60706276273233e-14	Ups	yes	-
Cg3g013250	2178	1.79333	4.15333	1.31266770341747	8.73299229520756e-14	Ups	yes	Branched-chain-amino-acid aminotransferase 2, chloroplastic
Cg2g023200	426	10.2267	23.6033	1.31961720153276	8.76235581785354e-14	Ups	yes	Thioredoxin-like protein CXXS1
Cg6g018250	811	9.44667	17.8633	1.02640486985668	9.30428709733957e-14	Ups	yes	15.7 kDa heat shock protein, peroxisomal
Cg1g022640	2088	0.883333	2.75667	1.74971983274974	1.01924332465889e-13	Ups	yes	-
Cg2g009000	1785	2.57333	5.49333	1.20715747704154	1.07047590413934e-13	Ups	yes	-
Cg5g026680	696	1.42	6.2	2.24961485500667	1.15272756452415e-13	Ups	yes	Chitinase 4
Cg2g028480	1374	3.21	7.39667	1.3035203554857	1.23744302172875e-13	Ups	yes	-
Cg3g017370	672	2.45	7.96667	1.81921873452166	1.3471965864373e-13	Ups	yes	-
Cg3g021000	303	1.69	11.11	2.83478719411088	1.67615627519958e-13	Ups	yes	-
Cg9g023030	1617	0.92	3.12667	1.87849022009925	2.04051871450973e-13	Ups	yes	Berberine bridge enzyme-like 13
Cg7g008200	1923	1.01	3.02	1.69745121637186	2.23138231377678e-13	Ups	yes	-
Cg6g003450	858	0.533333	3.75667	2.95836444523111	2.66299852855292e-13	Ups	yes	-
Cg4g023370	1143	0.426667	2.97667	2.9160377830312	2.83870545046142e-13	Ups	yes	-
Cg5g030380	1954	3.21333	6.64667	1.14597723716731	2.87314301934286e-13	Ups	yes	Cytochrome P450 83B1
Cg1g022990	933	5.86333	11.8567	1.12471831406184	3.02787248586222e-13	Ups	yes	-
Cg9g005470	422	0.193333	8.51	5.51794768514329	4.5825101040227e-13	Ups	yes	40S ribosomal protein S24-1
Cg5g030100	639	0	6.92333	8.66940446801079	4.90568559084941e-13	Ups	yes	Germin-like protein subfamily 1 member 15
Cg9g024960	2352	1.43	3.41333	1.35797151375589	5.40082486248558e-13	Ups	yes	Beta-fructofuranosidase, soluble isoenzyme I
Cg7g009300	918	0.43	3.32	3.09925491083642	5.44984767731042e-13	Ups	yes	-
Cg2g035660	758	0.743333	4.50667	2.6971065905772	5.71542177365696e-13	Ups	yes	-
Cg5g030470	1185	1.21333	4.16	1.87136044333637	5.74963724556059e-13	Ups	yes	-
Cg7g006450	963	0.74	3.81667	2.49725777292456	6.36838709698142e-13	Ups	yes	Putative serine/threonine-protein kinase (Fragment)
Cg7g007120	3114	0.76	2.03	1.5256020489949	6.88687373313345e-13	Ups	yes	-
Cg8g007190	930	3.68667	8.63667	1.33706392620039	7.01569387097586e-13	Ups	yes	Phenylcoumaran benzylic ether reductase Pyrc5
Cg7g016000	2094	0.506667	2.1	2.14329578411207	9.25851653813055e-13	Ups	yes	E3 ubiquitin-protein ligase At3g02290
Cg7g004510	399	2.26667	9.75	2.23141023335915	9.48387122977922e-13	Ups	yes	-
Cg3g014460	1966	3.54667	6.64667	1.01568044251059	1.35831301186124e-12	Ups	yes	Protein DETOXIFICATION 27
Cg3g024030	237	21.4967	43.52	1.12189728903657	1.3865482381763e-12	Ups	yes	Snakin-2
Cg7g001800	1794	0.393333	2.05	2.47111531556531	1.99573354223325e-12	Ups	yes	Receptor kinase-like protein Xa21
Cg1g025820	2385	0.803333	4.23	2.48977068747012	2.14471692020033e-12	Ups	yes	-
Cg2g023360	3692	0	1.01667	8.43227341679486	2.31605206701753e-12	Ups	yes	(E)-beta-farnesene synthase
Cg6g023320	615	8.11	16.5667	1.13199442902386	2.72465852266953e-12	Ups	yes	-
Cg5g035000	1904	1.57667	3.76333	1.36982338128521	2.74687943419623e-12	Ups	yes	VAN3-binding protein
Cg2g035840	1287	0.753333	3.14667	2.14594104567152	3.09137564087159e-12	Ups	yes	Putative glutamine amidotransferase GAT1_2.1
Cg4g017840	1312	1.48	4.21333	1.62665932367733	3.21795989356011e-12	Ups	yes	Ethylene-responsive transcription factor ERF016
Cg2g043690	794	3.09667	7.98	1.47584390566341	3.3149141395791e-12	Ups	yes	-
Cg5g006000	2580	1.27667	3.02667	1.34331441637024	3.54355725580605e-12	Ups	yes	Probable galactinol--sucrose galactosyltransferase 2
Cg5g000950	1162	0.39	2.68667	2.86201684323274	3.70221738272757e-12	Ups	yes	Bidirectional sugar transporter SWEET7
Cg7g000440	278	1.14667	9.75	3.20183099175819	4.01530905423095e-12	Ups	yes	-
Cg3g002350	801	0.66	3.95667	2.68976188411423	4.27919387015514e-12	Ups	yes	-
Cg5g004070	902	1.75333	5.85667	1.86858441766942	6.60601055146581e-12	Ups	yes	-
Cg9g015840	999	0	3.36333	8.27419732321274	6.81749968930098e-12	Ups	yes	-
Cg1g022550	894	0	3.76333	8.2739375358304	6.95654702841162e-12	Ups	yes	Cationic peroxidase 1
Cg4g014360	3081	0.173333	1.03667	2.69978266503842	7.18140488330544e-12	Ups	yes	Putative receptor-like protein kinase At3g47110
Cg1g005560	1162	4.77	9.87	1.15363618995275	7.25586431055699e-12	Ups	yes	F-box protein At5g67140
Cg2g024400	1488	2.32667	5.39667	1.31829	7.43487927003856e-12	Ups	yes	-
Cg2g033080	1455	1.28333	3.74333	1.65381911002747	7.50698720173985e-12	Ups	yes	Peamaclein
Cg4g005990	908	0.26	2.75333	3.53198251172567	9.65016986401225e-12	Ups	yes	Mitogen-activated protein kinase kinase kinase 1
Cg8g010160	540	0.126667	6.54667	5.90562430039175	1.16370247657203e-11	Ups	yes	-
Cg2g029220	845	5.55333	12.1533	1.23552198307573	1.29344307841111e-11	Ups	yes	Vacuolar iron transporter 1
Cg8g013350	3960	0.296667	1.11667	2.01005226631687	1.47751464579511e-11	Ups	yes	-
Cg5g000590	2182	2.88	5.35	1.01033412921035	1.48326755546454e-11	Ups	yes	Metal-nicotianamine transporter YSL1
Cg5g016930	354	7.25	18.0433	1.42600958240199	1.5194814506112e-11	Ups	yes	-
Cg9g020900	2736	1.41333	3.06333	1.22281352504923	1.69627273372479e-11	Ups	yes	-
Cg9g014680	717	0.14	3.66	4.74648203972672	1.77621122328375e-11	Ups	yes	Polyadenylate-binding protein RBP47A
Cg4g020880	451	2.10333	8.66333	2.17048775788523	1.82189458202256e-11	Ups	yes	-
Cg2g036040	2013	2.01	4.37333	1.23128591557879	1.82287483030695e-11	Ups	yes	-
Cg4g014440	1215	2.89	6.36	1.24656663002131	1.9029702817295e-11	Ups	yes	Eukaryotic peptide chain release factor subunit 1-1
Cg6g020180	752	1.82	6.35	1.93233830578918	1.99015134509809e-11	Ups	yes	-
Cg8g011050	171	2.28667	16.0767	2.89182489618631	2.39767572233782e-11	Ups	yes	-
Cg3g000320	1050	2.22	5.65	1.45721979624329	2.5148777876585e-11	Ups	yes	12-oxophytodienoate reductase 1
Cg2g016510	345	11.6433	24.7333	1.19923635646597	2.98831181657226e-11	Ups	yes	-
Cg1g025720	2373	0.54	1.87	1.87974459347759	3.36679231912746e-11	Ups	yes	-
Cg1g027320	435	1.12333	6.52333	2.64973250681137	3.51859426135932e-11	Ups	yes	-
Cg3g011670	558	2.45333	7.92667	1.7962605301542	3.8366025487385e-11	Ups	yes	-
Cg6g018670	750	2.87667	7.78667	1.55455150216329	3.90768538123127e-11	Ups	yes	-
Cg3g021660	1596	3.48	6.56667	1.02492587457654	3.93678239146946e-11	Ups	yes	Patatin-like protein 2
Cg4g001230	1033	53.8033	105.63	1.0821707677774	4.1130636964224e-11	Ups	yes	Enhancer of rudimentary homolog
Cg8g001920	569	2.60333	8.50667	1.8071847729493	4.24413541283304e-11	Ups	yes	Chaperone protein dnaJ 11, chloroplastic
Cg9g000740	1322	0.85	3.01	1.91527171430557	4.57062639440746e-11	Ups	yes	Transcription factor MYB108
Cg4g009410	2188	2.36667	4.56333	1.05692038020267	4.70778254119452e-11	Ups	yes	-
Cg7g019990	2362	0.883333	2.38667	1.55599889533308	4.86761482656637e-11	Ups	yes	IAA-amino acid hydrolase ILR1-like 1
Cg9g012660	306	11.2367	24.9	1.2485792836269	4.92849060267886e-11	Ups	yes	-
Cg9g022970	843	1.75667	5.43333	1.75140955087892	4.98272009696894e-11	Ups	yes	Histone H3.1
Cg8g023260	1867	1.54	3.73333	1.40366169078425	6.03688466443911e-11	Ups	yes	-
Cg9g023980	975	0.766667	3.32333	2.23405716245662	6.32567664095653e-11	Ups	yes	Heat shock 22 kDa protein, mitochondrial
Cg3g016530	1528	1.72667	4.18	1.38111591447481	6.59847765125136e-11	Ups	yes	Esterase
Cg1g024780	2724	0.313333	1.27333	2.13773501411883	6.80075512673466e-11	Ups	yes	-
Cg2g033270	198	3.02333	15.57	2.48118931025237	6.91315281052325e-11	Ups	yes	-
Cg4g010730	177	0	14.23	7.85875103878528	9.94099858985326e-11	Ups	yes	-
Cg3g003890	203	0	12.4767	7.86630669736276	1.05191270787507e-10	Ups	yes	-
Cg9g024800	699	2.93	8.39667	1.62650850512074	1.12277356653183e-10	Ups	yes	-
Cg1g000680	1182	0.916667	3.30667	1.94300303132604	1.674672530487e-10	Ups	yes	-
Cg2g026720	2079	0.176667	1.23667	2.87743053450937	1.80331430098011e-10	Ups	yes	Subtilisin-like protease SBT5.3
Cg2g020140	1557	0	1.59333	7.84159307588962	1.83457265108289e-10	Ups	yes	Premnaspirodiene oxygenase
Cg9g006140	1288	3.43333	6.85333	1.10210659449798	2.00733572331625e-10	Ups	yes	Chlorophyllase-2
Cg4g005920	1134	0.693333	2.82667	2.13960518798598	2.09917264803663e-10	Ups	yes	Zinc finger CCCH domain-containing protein 5
Cg6g011780	1736	3.09	5.78	1.00874600322197	2.10383289352085e-10	Ups	yes	-
Cg6g003440	726	0.223333	3.08	3.83863108981005	2.16076164388371e-10	Ups	yes	Very-long-chain aldehyde decarbonylase CER1
Cg5g029360	768	1.84	5.62	1.71599582514293	2.31761398386257e-10	Ups	yes	-
Cg9g004230	363	3.73333	11.85	1.77541482760599	2.44201136716522e-10	Ups	yes	-
Cg2g045810	1596	0.143333	1.42333	3.3984465598705	2.77333159033041e-10	Ups	yes	Serine/threonine/tyrosine-protein kinase HT1
Cg5g043500	465	9.27	18.7033	1.12038600659472	2.7853998873323e-10	Ups	yes	-
Cg2g003170	1185	1.12667	3.62333	1.77931820207101	2.88068902608108e-10	Ups	yes	ADP,ATP carrier protein, mitochondrial
Cg1g009400	1143	2.38	5.56	1.34408220594156	2.92034803515113e-10	Ups	yes	Peroxidase 21
Cg5g036500	594	3.77	9.27667	1.41434637857398	3.25847677674515e-10	Ups	yes	-
Cg2g031960	979	0.323333	2.35333	2.97079280793639	3.39536023227382e-10	Ups	yes	-
Cg6g001610	764	5.95667	11.5033	1.0550787426184	3.49131786196344e-10	Ups	yes	-
Cg9g004550	1389	3.95	7.91667	1.11230268276131	3.49397852460772e-10	Ups	yes	Probable aspartic proteinase GIP2
Cg5g010550	1125	3.66	7.26333	1.10376619535276	3.60623482711537e-10	Ups	yes	Protein NEN1
Cg1g023100	1063	3.57	7.52667	1.17242999374919	4.52727465203016e-10	Ups	yes	-
Cg1g026020	1120	0.113333	1.92	4.18720703697731	4.63778790755469e-10	Ups	yes	G-type lectin S-receptor-like serine/threonine-protein kinase At1g34300
Cg9g011010	1290	1.76	4.34	1.39698062585033	4.68569758231339e-10	Ups	yes	-
Cg2g034120	629	0.43	3.52667	3.1255466601517	4.79222643746391e-10	Ups	yes	-
Cg2g003070	2052	0.633333	2.12	1.8551196499516	4.86452568416921e-10	Ups	yes	MDIS1-interacting receptor like kinase 2
Cg6g025490	1740	2.09333	4.31	1.14806340795414	5.80360047379711e-10	Ups	yes	Phosphatidylinositol 3,4,5-trisphosphate 3-phosphatase and protein-tyrosine-phosphatase PTEN1
Cg7g004880	642	2.2	6.55333	1.69443696958358	6.08734475764845e-10	Ups	yes	-
Cg9g011800	825	0.43	2.86	2.89399238419014	6.42192546960585e-10	Ups	yes	-
Cg8g023050	813	0.846667	3.61333	2.22022950598813	7.08207019986821e-10	Ups	yes	Senescence-associated protein 13
Cg5g016140	573	2.41333	7.18667	1.67530736864057	7.34240327490036e-10	Ups	yes	-
CgUng006620	1566	0.97	2.72333	1.59569092983211	8.01734120035821e-10	Ups	yes	Inactive glucose-6-phosphate 1-dehydrogenase 4, chloroplastic
Cg2g009020	345	5.43	14.65	1.52802234891025	8.68353715326023e-10	Ups	yes	ATP-dependent zinc metalloprotease FTSH 8, chloroplastic
Cg3g005980	1992	0.373333	1.5	2.12040555977643	1.11159255700274e-09	Ups	yes	G-type lectin S-receptor-like serine/threonine-protein kinase B120
Cg4g008690	1263	1.01667	3.18	1.73225074403876	1.34732031923225e-09	Ups	yes	IQ domain-containing protein IQM4
Cg1g013440	2520	0.09	0.813333	3.2435316930282	1.53905185378847e-09	Ups	yes	-
Cg9g028270	1893	2.48333	4.78333	1.04898534176643	1.5632360450834e-09	Ups	yes	RNA polymerase sigma factor sigE, chloroplastic/mitochondrial
Cg5g020600	621	3.29	8.94667	1.54198966417172	1.58156389937483e-09	Ups	yes	Kunitz trypsin inhibitor 5
Cg5g038580	375	8.27	17.85	1.20414091015052	2.10031202844301e-09	Ups	yes	-
Cg2g001830	2447	0.116667	0.88	2.9798065454959	2.15199465564525e-09	Ups	yes	G-type lectin S-receptor-like serine/threonine-protein kinase RLK1
CgUng001610	420	4.4	11.3167	1.47633400246616	2.56597141774648e-09	Ups	yes	Cysteine proteinase inhibitor 5
Cg3g007760	939	2.31333	5.52667	1.36309443916167	2.64223206638427e-09	Ups	yes	-
Cg4g023800	983	0.24	2.06	3.22683719967844	2.67281937233162e-09	Ups	yes	-
Cg1g002190	543	0	3.20667	7.32755386201147	2.71945241307285e-09	Ups	yes	-
Cg7g003220	1005	11.7067	26.3267	1.27670415881812	2.78763553594353e-09	Ups	yes	Ribosome biogenesis protein NOP53
Cg3g014910	1996	1.75	3.54667	1.12377765483515	2.88770397960546e-09	Ups	yes	-
Cg5g023020	417	0.916667	5.77667	2.76822	2.8982000754453e-09	Ups	yes	-
Cg5g024080	551	6.92667	13.65	1.09240792130827	2.96327738838756e-09	Ups	yes	-
Cg2g036140	1457	0.116667	1.34	3.64300002066124	3.05416170688704e-09	Ups	yes	Transcription factor MYB2
Cg2g013500	570	1.67	5.93333	1.91894070818269	3.21845966757411e-09	Ups	yes	Rust resistance kinase Lr10
Cg3g011460	594	0.706667	4.14333	2.6518904167376	3.33399359461709e-09	Ups	yes	-
Cg2g023720	2505	0.0933333	0.826667	3.27714144611462	3.34367395851238e-09	Ups	yes	G-type lectin S-receptor-like serine/threonine-protein kinase At1g67520
Cg9g007440	357	7.03333	15.73	1.26738106651186	3.4533351703676e-09	Ups	yes	-
Cg3g022110	882	0.27	2.31333	3.2358696893751	3.47086332464802e-09	Ups	yes	-
Cg9g017390	514	1.56	5.85	2.01331211955753	3.54809850421205e-09	Ups	yes	-
Cg1g004060	1915	2.51333	4.83333	1.04689060404321	3.61668148518248e-09	Ups	yes	-
Cg2g021480	1417	2.86333	5.86	1.1385043392469	3.64028926411487e-09	Ups	yes	PAP-specific phosphatase HAL2-like
Cg7g005170	582	3.37667	8.87333	1.49236713298141	4.17853548224303e-09	Ups	yes	-
Cg6g001810	1575	0.0833333	1.19333	3.99777060531871	4.39563738206961e-09	Ups	yes	Synaptotagmin-3
Cg3g000370	1317	1.27667	3.39667	1.50238783906441	5.2507186673009e-09	Ups	yes	Probable indole-3-pyruvate monooxygenase YUCCA10
Cg2g042720	1993	1.14667	2.64333	1.3122916418652	5.47662182436838e-09	Ups	yes	-
CgUng006650	1791	1.87333	3.87667	1.15922537383716	5.58602665569781e-09	Ups	yes	Inactive glucose-6-phosphate 1-dehydrogenase 4, chloroplastic
Cg5g040320	1290	1.00333	3.12667	1.72320637164093	5.90993880528227e-09	Ups	yes	-
Cg8g010190	249	2.45	10.8867	2.22009834014792	6.29079381865525e-09	Ups	yes	-
Cg2g020870	703	1.13667	4.23667	2.02597629320676	6.42830715293219e-09	Ups	yes	-
Cg3g019090	2181	0.0633333	0.85	3.76841792503639	6.83649101042204e-09	Ups	yes	MA3 DOMAIN-CONTAINING TRANSLATION REGULATORY FACTOR 2
Cg5g026620	490	1.77667	6.11333	1.89440183911057	7.49886532617033e-09	Ups	yes	-
Cg3g021680	1227	2.77667	5.51333	1.09126473666971	9.27154835797111e-09	Ups	yes	Patatin-like protein 2
Cg4g008520	1470	1.51333	3.59333	1.35653859572502	9.35116549269184e-09	Ups	yes	Aldehyde dehydrogenase family 2 member C4
Cg5g039040	225	0.633333	8.06667	3.73041221143338	1.05139950474951e-08	Ups	yes	-
Cg9g012840	798	0.316667	2.38667	3.01741317080599	1.05290736055298e-08	Ups	yes	-
Cg9g019390	168	0	9.02667	7.12393074793338	1.08305435354629e-08	Ups	yes	-
Cg5g013380	548	0.263333	3.24667	3.70043059478193	1.14219508820581e-08	Ups	yes	-
Cg9g002450	648	2.15333	6.05667	1.59850279244121	1.15611514349603e-08	Ups	yes	-
Cg7g008090	3836	0.28	0.89	1.79073463753664	1.2524600359773e-08	Ups	yes	RNA-dependent RNA polymerase 1
Cg3g009370	2467	0.596667	1.62	1.57087568613232	1.46557771795369e-08	Ups	yes	Urea-proton symporter DUR3
Cg7g006440	796	0.423333	2.54333	2.69227623927515	1.48481667613841e-08	Ups	yes	-
Cg4g018140	1143	0.7	2.54	1.9884531832477	1.67325667985969e-08	Ups	yes	-
Cg5g021080	252	2.53333	10.4967	2.16236148978953	2.07522705603508e-08	Ups	yes	-
Cg5g032250	456	0.343333	7.64333	4.52429797453052	2.10892555655893e-08	Ups	yes	-
Cg9g007450	288	0.696667	6.24	3.21049827297424	2.32155962068404e-08	Ups	yes	-
Cg2g001690	1839	0.0233333	1.31	5.94514044817584	2.38575909794852e-08	Ups	yes	Protein NRT1/ PTR FAMILY 7.1
Cg2g031230	1269	3.26	6.14333	1.01323345978947	2.52035700150785e-08	Ups	yes	-
Cg2g016060	2421	0.24	1.00333	2.14863156667839	2.63866579446077e-08	Ups	yes	-
Cg7g023910	805	1.02667	3.54333	1.89811716991774	2.67656036635083e-08	Ups	yes	-
Cg1g027570	1377	0.156667	1.34	3.22693651652332	2.70364227114117e-08	Ups	yes	Acridone synthase 2
Cg8g000590	1569	0.976667	2.63667	1.5464901653722	2.70472389150372e-08	Ups	yes	-
Cg7g004900	507	0.476667	3.58	3.05938187060092	3.0152058985535e-08	Ups	yes	-
Cg9g016720	828	0.1	2.08333	4.4606382907294	3.02459516467453e-08	Ups	yes	-
Cg3g001480	1755	0.636667	1.98667	1.76622278171352	3.57890013776101e-08	Ups	yes	-
Cg4g006120	1539	0.75	2.23333	1.67253943892936	3.72160945676295e-08	Ups	yes	Adrenodoxin-like protein 2, mitochondrial
Cg3g002360	288	10.05	20.9067	1.15830035734531	3.8094348489767e-08	Ups	yes	-
Cg1g021950	1350	0.576667	2.14333	1.99124378577755	3.89844405180765e-08	Ups	yes	AAA-ATPase At3g50940
Cg5g005420	748	3.30667	7.36667	1.25130819056292	4.25964951572856e-08	Ups	yes	-
CgUng020330	571	0.293333	2.89333	3.40218206236171	4.36829464574772e-08	Ups	yes	-
Cg7g018900	767	2.29333	5.67667	1.42786564398124	4.40373049731091e-08	Ups	yes	-
Cg2g005920	2034	0.02	1.14333	5.88738703336576	4.65039949615121e-08	Ups	yes	Phospholipase A1 PLIP1, chloroplastic
Cg2g005950	3000	0.1	0.643333	2.81697519457998	4.67032559821795e-08	Ups	yes	-
Cg3g010620	3096	0.35	1.06333	1.7317982104627	4.87410277872385e-08	Ups	yes	Calcium-transporting ATPase 12, plasma membrane-type
Cg4g017570	627	0.806667	3.62	2.27183711794846	4.89450049988948e-08	Ups	yes	Protein LURP-one-related 6
Cg4g009890	1635	0.173333	1.14333	2.77761223690226	5.14144262203726e-08	Ups	yes	Protein DETOXIFICATION 19
Cg6g000890	2185	0.75	1.85333	1.40975946117318	5.3123195029523e-08	Ups	yes	Wall-associated receptor kinase-like 1
Cg7g005210	720	3.08333	6.82333	1.25525034353491	5.34539054842122e-08	Ups	yes	-
Cg2g026730	1425	0	0.86	6.82455472692478	5.87576221045518e-08	Ups	yes	Subtilisin-like protease SBT5.3
Cg2g038730	1632	0.59	1.82333	1.74781508023918	6.19899077352765e-08	Ups	yes	Tetrahydroberberine oxidase
Cg6g000910	2432	0.586667	1.54333	1.49548	6.20632049016739e-08	Ups	yes	Wall-associated receptor kinase-like 1
Cg9g007730	1119	2.90667	5.66667	1.07576989179822	6.31771076801725e-08	Ups	yes	1-aminocyclopropane-1-carboxylate oxidase homolog 1
Cg9g006150	1444	1.62	3.56	1.24764021862969	6.50902206036713e-08	Ups	yes	Protein LIFEGUARD 4
Cg5g039800	438	0.396667	3.85667	3.41981162418215	6.52285608213471e-08	Ups	yes	-
Cg2g034640	2907	0.883333	1.86667	1.18071257393532	6.53152913428866e-08	Ups	yes	-
Cg3g017730	1185	0.91	2.71667	1.68644671190424	6.64676409998556e-08	Ups	yes	Chalcone synthase 2
Cg4g022730	679	1.44667	4.41	1.72610814960421	6.99856207058997e-08	Ups	yes	-
Cg6g017440	3231	0.113333	0.623333	2.51944470017286	7.89894672211067e-08	Ups	yes	-
Cg2g006070	1770	0.836667	2.29333	1.56063681143613	8.51480576892127e-08	Ups	yes	Alpha-dioxygenase PIOX
Cg8g024040	1449	0	0.84	6.80314177703323	8.73845224187289e-08	Ups	yes	ABC transporter G family member 31
Cg4g014220	1628	1.41333	3.06333	1.21309736822099	8.9138231711343e-08	Ups	yes	Peptidyl-prolyl cis-trans isomerase FKBP16-1, chloroplastic
Cg2g001340	558	2.6	6.69	1.46739050735005	9.01940380526038e-08	Ups	yes	-
CgUng004770	1517	0.876667	2.49667	1.62095139960602	9.07965834879166e-08	Ups	yes	UDP-glycosyltransferase 73C3
Cg2g013480	1176	0.793333	2.56667	1.80161929156722	9.20882067192303e-08	Ups	yes	Rust resistance kinase Lr10
Cg8g012040	3045	0.09	0.603333	2.84484955200126	9.30579315432493e-08	Ups	yes	Gamma-terpinene synthase, chloroplastic
Cg3g009170	1095	1.30333	3.63667	1.60353639949049	1.06399805078082e-07	Ups	yes	-
Cg1g012040	711	2.46	5.92333	1.36260662737532	1.14141929838756e-07	Ups	yes	Peroxygenase
Cg4g023550	804	0.186667	1.90667	3.47513226743893	1.25168602350441e-07	Ups	yes	Shikimate O-hydroxycinnamoyltransferase
Cg8g000100	2090	0.756667	1.92	1.44907496815504	1.30314838307402e-07	Ups	yes	-
Cg6g005400	1015	0.75	2.56667	1.8822251017828	1.31479757365813e-07	Ups	yes	-
Cg4g007850	845	1.11333	3.44	1.72496534087016	1.37784259334596e-07	Ups	yes	-
Cg1g009550	3345	0.0333333	0.46	3.96719512085623	1.56809170468108e-07	Ups	yes	ABC transporter C family member 8
Cg2g009440	1848	1.50667	3.12333	1.15197798307941	1.59660439843284e-07	Ups	yes	Retinoblastoma-related protein
Cg4g005110	519	0.2	2.85	3.91688430615211	1.61693576467486e-07	Ups	yes	-
Cg5g007660	264	4.96333	13.0733	1.50576909608451	1.64569162645206e-07	Ups	yes	-
Cg1g021000	930	2.53	5.36	1.18518	1.78032576856766e-07	Ups	yes	-
Cg2g002910	1434	0.83	2.27	1.54654078100104	1.83494692610061e-07	Ups	yes	-
Cg3g002270	628	1.16333	3.98333	1.89930342000343	1.84150483329602e-07	Ups	yes	-
Cg8g007660	1601	1.17	2.67333	1.29527823706773	1.94392328193834e-07	Ups	yes	AAA-ATPase At3g50940
Cg9g020190	762	3.43	6.93667	1.12816590611307	2.26108128414023e-07	Ups	yes	Agamous-like MADS-box protein AGL18
Cg2g024980	2616	0.446667	1.23	1.57398743885333	2.31205824707593e-07	Ups	yes	Receptor-like protein 53
Cg9g011980	648	3.49667	13.2667	2.02529864620846	2.31949192277242e-07	Ups	yes	-
Cg9g027540	2451	0.51	1.39667	1.55911966859441	2.39363294876866e-07	Ups	yes	-
Cg7g006240	1010	2.42667	5.35	1.2294844461284	2.4446283191032e-07	Ups	yes	-
Cg7g014240	743	2.14667	5.12	1.3675242723488	2.5093139930816e-07	Ups	yes	GEM-like protein 4
Cg9g011020	1254	1.16333	2.90667	1.43084045581218	2.81531111125327e-07	Ups	yes	-
Cg7g003210	765	1.43333	4.22667	1.68524687312495	3.05087007776143e-07	Ups	yes	-
Cg1g008410	492	0.206667	2.93	3.88673	3.12143317854491e-07	Ups	yes	Basic form of pathogenesis-related protein 1
Cg3g007500	1956	0.18	0.936667	2.46215344027786	3.21752435984984e-07	Ups	yes	-
Cg5g028620	432	3.03333	7.91333	1.48959416230923	3.248813362362e-07	Ups	yes	-
Cg7g011920	1397	1.97333	4.15667	1.16768907606069	3.34884593520642e-07	Ups	yes	-
Cg6g002090	1089	0	0.903333	6.50582657302716	3.65198760425621e-07	Ups	yes	-
Cg7g019910	1649	7.73667	15.2367	1.08338777379062	4.02810046108232e-07	Ups	yes	-
Cg2g042330	583	3.65667	7.94	1.21614319861726	4.03517669531583e-07	Ups	yes	-
Cg2g001850	2451	0.246667	0.91	1.98205363092107	4.07918565033282e-07	Ups	yes	-
Cg1g018500	1045	0.313333	1.68333	2.56458175109279	4.4296335766161e-07	Ups	yes	Protein FAR1-RELATED SEQUENCE 6
Cg3g005630	636	0.0366667	2.49667	6.22846444414497	4.93666315477052e-07	Ups	yes	-
Cg2g008230	441	0	2.15667	6.45461749110491	4.9696748181538e-07	Ups	yes	-
Cg9g020770	834	0.586667	6.21	3.53225447002367	4.99282561437567e-07	Ups	yes	-
Cg1g011320	300	7.96333	16.1333	1.12761508409822	6.03372487730633e-07	Ups	yes	Probable methyltransferase PMT25
Cg6g011450	1293	1.56	3.49	1.28816774020397	7.1003584525784e-07	Ups	yes	-
Cg5g008230	1033	3.04667	5.96667	1.07946	7.64107082650812e-07	Ups	yes	-
Cg9g001990	486	0.843333	3.84	2.26146818504134	7.68550058371486e-07	Ups	yes	-
Cg1g029520	228	7.57	17.2933	1.30591868737113	8.07008498044163e-07	Ups	yes	-
Cg5g038370	1035	0.533333	2.06	2.06185353156529	8.13223624370388e-07	Ups	yes	-
Cg1g025880	2460	0.463333	1.24667	1.53129208533315	8.58227154899225e-07	Ups	yes	-
Cg6g015660	1680	0.883333	2.23333	1.44928730431293	9.3197722191032e-07	Ups	yes	-
Cg7g013590	479	1.51667	4.85	1.79649952077667	1.15848926863752e-06	Ups	yes	Probable glutathione S-transferase
Cg9g010610	1470	1.04	2.45667	1.35151785946909	1.32565446605741e-06	Ups	yes	Protein DETOXIFICATION 14
Cg7g012820	929	0.836667	2.63333	1.78133955242361	1.63445493159864e-06	Ups	yes	Alcohol dehydrogenase 1
Cg8g005280	981	1.73667	3.91	1.27436194318635	1.66139032689238e-06	Ups	yes	Peroxidase 10
Cg2g000350	1857	1.61333	2.98333	1.00011511752935	1.67304482145944e-06	Ups	yes	Beta-amyrin 28-monooxygenase
Cg8g013430	1216	1.22	2.95333	1.38731286588169	1.74107683602734e-06	Ups	yes	-
Cg8g021140	471	1.04	4.04	2.07330259903878	1.83162351799083e-06	Ups	yes	-
Cg4g011200	2000	0.416667	1.24	1.66534829146551	1.84868311812949e-06	Ups	yes	Cytochrome P450 736A117
Cg2g034500	588	0.29	2.25	3.06915472875722	1.87670525867421e-06	Ups	yes	-
Cg6g003930	794	1.42333	3.98667	1.59955806100408	2.00137765577926e-06	Ups	yes	-
Cg7g008310	663	1.08667	3.39667	1.75522879606614	2.03948420932036e-06	Ups	yes	Germin-like protein subfamily 1 member 15
Cg7g001680	228	25.3467	58.5233	1.31375332412919	2.07752945299715e-06	Ups	yes	-
Cg3g000660	651	3.47667	7.14	1.14883440169974	2.48761121400291e-06	Ups	yes	-
Cg2g031590	1134	0.163333	1.18	2.93002685243542	2.64342834164115e-06	Ups	yes	-
Cg9g008990	1388	0.446667	1.49333	1.8624469265603	2.8725980905736e-06	Ups	yes	Protein SRG1
Cg5g000120	1173	1.82333	3.70667	1.12608892516419	2.96868435139545e-06	Ups	yes	Ethylene-responsive transcription factor ERN2
Cg2g045410	474	2.3	6.06	1.51396507174984	3.15799620771246e-06	Ups	yes	-
Cg2g037160	438	1.62667	5.34333	1.79086769245305	3.17265350477108e-06	Ups	yes	Proteasome subunit alpha type-4-A
Cg9g006220	411	0.683333	3.77	2.51979	3.25716807422652e-06	Ups	yes	-
Cg2g020180	1552	0.7	1.86	1.52568205206024	3.4444086067555e-06	Ups	yes	-
Cg9g015640	543	0.15	2.23	3.95597950861912	3.73254683292864e-06	Ups	yes	DNA-directed RNA polymerase subunit alpha
Cg5g013790	594	3.93667	8.03	1.13675063763054	3.99865168686234e-06	Ups	yes	Probable LRR receptor-like serine/threonine-protein kinase At3g47570
Cg6g018990	1442	0.0166667	0.833333	5.82501199677486	4.14252855292101e-06	Ups	yes	-
Cg3g002080	543	0	1.32667	6.05213817830854	4.56925327920151e-06	Ups	yes	Multiple organellar RNA editing factor 1, mitochondrial
Cg2g044910	854	2.32667	4.76333	1.1491720976853	4.74715382334429e-06	Ups	yes	-
Cg4g008850	200	9.65	19.8133	1.14756668040392	4.78082816847154e-06	Ups	yes	-
Cg1g021620	2619	0.73	1.52	1.1630693135807	4.83527171748911e-06	Ups	yes	-
Cg1g015590	2643	0.0866667	0.52	2.67900109039233	4.97421518513367e-06	Ups	yes	-
Cg2g002920	1293	0.81	2.1	1.47341998783064	4.9840099405929e-06	Ups	yes	-
Cg6g017810	1082	1.26	2.99	1.36109715931752	5.28218096485891e-06	Ups	yes	-
Cg4g018830	802	0.81	2.63667	1.83521144050695	5.6619666488913e-06	Ups	yes	Transcription factor MYB1
Cg2g017060	1934	1.11667	2.21	1.1012172463533	6.40269911789613e-06	Ups	yes	Beta-hexosaminidase 2
Cg5g011090	1407	0	0.49	5.98456920822618	6.9019088448434e-06	Ups	yes	-
Cg9g019530	327	7.15667	13.6233	1.03501239041052	7.04334380471404e-06	Ups	yes	-
Cg5g030110	429	0.0433333	2.54667	5.68946407793868	7.22340488806182e-06	Ups	yes	Germin-like protein subfamily 1 member 18
Cg1g021940	1353	0.483333	1.49667	1.7365881303739	7.27169042528801e-06	Ups	yes	AAA-ATPase At3g50940
Cg4g006110	228	0	3.09667	6.01846630464205	7.7410176287424e-06	Ups	yes	-
Cg3g024090	633	1	3.19667	1.78307272351707	7.83380145847272e-06	Ups	yes	187-kDa microtubule-associated protein AIR9
Cg1g025840	2409	0.5	1.24333	1.40371766133187	8.11362078612392e-06	Ups	yes	-
Cg5g015820	647	0.236667	1.79667	3.07027980493576	8.22328600471289e-06	Ups	yes	-
Cg4g014380	2862	0.64	1.36	1.18162464162997	9.08774435791248e-06	Ups	yes	Putative receptor-like protein kinase At3g47110
Cg9g019300	243	0	2.68333	5.90592730276867	1.08972064656487e-05	Ups	yes	-
Cg6g000920	1098	0.73	2.08333	1.62191559648144	1.09170634875698e-05	Ups	yes	Wall-associated receptor kinase-like 22
Cg7g008140	3355	0.07	0.386667	2.59165359627291	1.14032061827481e-05	Ups	yes	RNA-dependent RNA polymerase 1
Cg3g015100	2937	0.146667	0.573333	2.0439568986722	1.14297020577023e-05	Ups	yes	Putative pumilio homolog 7, chloroplastic
Cg5g039790	510	0.246667	2.17667	3.23930991698656	1.15488365996498e-05	Ups	yes	-
Cg3g021460	219	0.666667	5.23667	3.06470091546553	1.22343528236181e-05	Ups	yes	-
Cg8g013340	1047	1.89333	3.77	1.10650495024967	1.26533540120419e-05	Ups	yes	-
Cg9g008540	930	1.35	3.14333	1.31725655223682	1.27182826785462e-05	Ups	yes	Cullin-1
Cg2g037730	3954	0.606667	1.19333	1.05895594734126	1.31729698921827e-05	Ups	yes	Pentatricopeptide repeat-containing protein At2g35130
Cg1g025730	237	1.73	7.06667	2.15926124564124	1.335549775466e-05	Ups	yes	-
Cg9g023680	2688	0.58	1.3	1.27801430044045	1.404868536193e-05	Ups	yes	-
Cg1g026480	1101	0.266667	1.26333	2.34783992627506	1.4220280739946e-05	Ups	yes	Ethylene-responsive transcription factor ABR1
Cg3g021800	1056	2.22	4.20333	1.02890722024873	1.54007066902635e-05	Ups	yes	-
Cg2g004760	324	0.303333	3.25667	3.44633944075393	1.5537830395328e-05	Ups	yes	Alcohol acyl transferase 1 allele RGb
Cg5g010330	491	4.65	15.9867	1.88799519184889	1.59490543881195e-05	Ups	yes	Probable calcium-binding protein CML46
Cg8g006040	1455	0.03	0.763333	4.81048162911072	1.65936319834086e-05	Ups	yes	Allene oxide synthase 3
Cg3g010900	237	0	2.52333	5.78284233857174	1.84885297185164e-05	Ups	yes	-
Cg1g004980	648	0.133333	1.55	3.67460518034788	1.87544500607683e-05	Ups	yes	-
Cg1g018870	243	6.21333	13.7733	1.23947593568133	1.91617317674893e-05	Ups	yes	-
Cg2g024430	645	0.423333	2.05	2.37318727354844	1.9337962929766e-05	Ups	yes	-
Cg6g009430	2646	0.416667	1.04	1.4386255371381	1.95563128690564e-05	Ups	yes	-
Cg8g013550	563	0.65	2.59667	2.12549223726613	2.00861504165595e-05	Ups	yes	Small RNA-binding protein 11, chloroplastic
Cg1g009760	1578	0.0966667	0.726667	3.04123387644984	2.05260066207952e-05	Ups	yes	Fructan 6-exohydrolase
Cg7g005890	219	1.10333	6.03333	2.51090350577459	2.06052274180516e-05	Ups	yes	-
CgUng006530	2473	0.596667	1.29	1.22653829358164	2.09577561774681e-05	Ups	yes	-
Cg4g019780	1343	1.03	2.25667	1.23100874558983	2.10774194679794e-05	Ups	yes	-
Cg6g000390	1695	1.24667	2.42333	1.05850015572605	2.10778644285249e-05	Ups	yes	Hydroquinone glucosyltransferase
Cg4g009610	2748	0.15	0.576667	2.02680760349238	2.19758525399138e-05	Ups	yes	-
Cg8g024830	1317	0.446667	1.41667	1.76525365957729	2.25510583675192e-05	Ups	yes	Polygalacturonase QRT3
Cg2g029770	1059	1.57333	3.29333	1.17383342588516	2.3093862493479e-05	Ups	yes	-
Cg5g000500	1117	2.03333	3.81333	1.00921050723068	2.48559678917237e-05	Ups	yes	Homeobox-leucine zipper protein ATHB-7
Cg1g006590	1399	0.353333	1.24667	1.89967675350991	2.48632920520207e-05	Ups	yes	Heptahelical transmembrane protein 4
Cg5g023350	1368	1.67667	3.25667	1.07078418520991	2.52701775871126e-05	Ups	yes	-
Cg2g041090	980	2.40667	4.55667	1.03286135804055	2.7332436644384e-05	Ups	yes	Transcription factor MYB14
Cg1g007570	675	0.79	2.53	1.79628331865438	3.01892791721482e-05	Ups	yes	MADS-box transcription factor 27
Cg9g011950	1503	1.41667	6.19667	2.23487545648033	3.07948127632183e-05	Ups	yes	-
Cg1g009990	918	1.72	3.60333	1.17085146480599	3.13590204944278e-05	Ups	yes	EPIDERMAL PATTERNING FACTOR-like protein 3
Cg6g015330	393	0.266667	2.51333	3.33059606649861	3.27921059463276e-05	Ups	yes	-
CgUng006940	849	0	0.663333	5.70388056796328	3.59335152886098e-05	Ups	yes	-
Cg1g008970	1543	0.82	1.82667	1.25905451900957	3.77608325981482e-05	Ups	yes	-
Cg4g010180	390	1.39667	4.47	1.81355435981137	3.99552254029407e-05	Ups	yes	-
Cg2g013180	1296	0	0.433333	5.70503741757371	4.00749132483852e-05	Ups	yes	-
Cg2g034660	798	0.293333	1.50333	2.47425376222003	4.28600809254719e-05	Ups	yes	-
Cg6g016360	746	1.93333	4.23	1.22977528140802	4.41607885014755e-05	Ups	yes	-
Cg5g016280	366	0.183333	2.50333	3.95065927347388	4.43157825831609e-05	Ups	yes	-
Cg1g005060	1365	0.5	1.50667	1.68367263897854	4.48257934603598e-05	Ups	yes	Aldehyde dehydrogenase family 3 member F1
Cg9g014770	719	3.07667	5.73333	1.00380143758803	4.69436499030809e-05	Ups	yes	-
Cg5g009740	1694	0.156667	0.736667	2.30624157813357	4.95583280247247e-05	Ups	yes	Protein DETOXIFICATION 49
Cg9g005340	2374	0.223333	0.726667	1.81272339582939	5.00808320949523e-05	Ups	yes	-
Cg9g018760	2892	0.35	0.833333	1.35658025673914	5.07772351406453e-05	Ups	yes	-
CgUng004780	1540	0.52	1.38667	1.51828660400491	5.11035602258812e-05	Ups	yes	UDP-glycosyltransferase 73C3
Cg5g030060	833	0.0466667	1.14333	4.61367943099261	5.11469272154127e-05	Ups	yes	Germin-like protein subfamily 1 member 15
Cg3g005670	1314	0.0633333	0.696667	3.54852887602239	5.22005964434962e-05	Ups	yes	-
CgUng021690	524	1.89	4.53333	1.36781564639564	5.31979768337843e-05	Ups	yes	-
Cg2g031390	474	0.0466667	1.70667	5.25601976881789	5.35111341734012e-05	Ups	yes	Nuclear transcription factor Y subunit B-4
Cg7g014520	819	0.54	1.85	1.88003783327261	5.71267233876537e-05	Ups	yes	ACD11 homolog protein
Cg2g021760	990	0.176667	1.08667	2.76458341722757	5.73116951978243e-05	Ups	yes	B3 domain-containing protein Os07g0679700
Cg4g020830	1123	0.696667	1.89667	1.57521741692533	5.75949379399132e-05	Ups	yes	Plant intracellular Ras-group-related LRR protein 6
Cg8g011440	1671	0.01	0.476667	5.2279214083826	5.81004241800762e-05	Ups	yes	-
Cg2g001870	2459	0.696667	1.37333	1.07681874945952	5.8870798188909e-05	Ups	yes	-
Cg9g001850	943	0.0433333	0.986667	4.57783282307378	5.89675183858692e-05	Ups	yes	-
Cg9g027210	1582	0.183333	0.786667	2.19548756320007	5.90928954092486e-05	Ups	yes	BAHD acyltransferase DCR
Cg7g003300	2083	0.303333	0.873333	1.62626707977004	5.99869545200718e-05	Ups	yes	Protein NRT1/ PTR FAMILY 5.1
Cg9g008770	435	4.58333	8.62	1.03019302433268	6.22734530203805e-05	Ups	yes	Peroxisomal OPC-8:0-CoA ligase 1
Cg8g001090	780	1.16667	2.99667	1.4733379884197	6.62050190354854e-05	Ups	yes	Expansin-like A2
Cg2g018970	1176	0.523333	1.54	1.66901797365005	6.69582547442605e-05	Ups	yes	Homeobox protein knotted-1-like LET6
Cg8g011470	198	0.83	5.25333	2.73512178914692	6.83156832112144e-05	Ups	yes	-
Cg3g009570	255	2.12	6.76667	1.79924570491964	6.85304756239373e-05	Ups	yes	Copper transport protein ATX1
Cg1g022820	564	0.1	1.56333	3.92649772067902	7.1674448175357e-05	Ups	yes	GATA transcription factor 5
Cg6g015930	940	1.31333	2.9	1.25703601047669	7.48703215537628e-05	Ups	yes	-
Cg4g008960	1578	0.793333	1.74	1.24118225381081	8.10886322782088e-05	Ups	yes	Cytokinin dehydrogenase 3
Cg2g028390	750	0.446667	1.81333	2.1139970174839	8.26115869387199e-05	Ups	yes	-
Cg7g005100	979	1.88	3.58	1.03885959233838	8.38896915548559e-05	Ups	yes	-
Cg2g002880	1378	0.923333	1.95333	1.19295110614969	8.52780278982722e-05	Ups	yes	-
Cg8g004040	888	0.283333	1.35	2.35301049513753	8.91884922846664e-05	Ups	yes	Cyclase-like protein 1
Cg2g002740	423	0	1.12333	5.45087323991701	9.43725514848043e-05	Ups	yes	-
Cg9g023290	1019	0.443333	4.73333	3.51457964690263	9.75245909850112e-05	Ups	yes	Derlin-1
Cg4g022650	2391	0	0.2	5.45023438833725	9.84528190638083e-05	Ups	yes	-
Cg7g009290	219	1.29667	5.55	2.24000441950958	9.95084838099169e-05	Ups	yes	7-ethoxycoumarin O-deethylase
Cg5g003460	321	0.466667	2.96667	2.78780287659683	0.00010066094372468	Ups	yes	-
Cg9g002730	1087	0.73	1.84667	1.43629591060305	0.000101282201092654	Ups	yes	-
Cg2g022270	1431	0	0.346667	5.5121919998231	0.000102395253350096	Ups	yes	G-type lectin S-receptor-like serine/threonine-protein kinase At4g03230
Cg7g014250	738	0.69	2.17333	1.77123384788788	0.000102461063492275	Ups	yes	GEM-like protein 4
Cg7g001790	477	0.04	1.51333	5.09605158685492	0.000104387037857384	Ups	yes	-
Cg2g035550	1302	0.45	1.35333	1.68546696053551	0.000107865629681546	Ups	yes	Rust resistance kinase Lr10
Cg2g002360	2796	0.143333	0.513333	1.92721979660815	0.000108312954167428	Ups	yes	-
Cg2g035690	499	0.253333	1.83667	2.95965439592956	0.000113375427768418	Ups	yes	-
Cg7g002040	1675	0.29	0.906667	1.75134840608075	0.000114139279823824	Ups	yes	Jasmonate-induced oxygenase 1
Cg2g002730	354	0	1.29	5.39634471235837	0.000122540696088641	Ups	yes	-
Cg3g017340	237	0.08	2.96667	5.05551287625808	0.000126440053941403	Ups	yes	-
Cg3g021490	758	1.50333	3.32	1.25194891250641	0.000128304539101685	Ups	yes	-
Cg1g018400	1953	0.426667	1.08333	1.46188606723506	0.000132359603559996	Ups	yes	-
Cg2g019780	1408	0.0933333	0.636667	2.92432547903644	0.000137344034485334	Ups	yes	Putative MO25-like protein At5g47540
Cg5g007670	3109	0.42	0.87	1.1540435635877	0.000137999601652041	Ups	yes	-
Cg2g000300	318	2.30333	6.03	1.51347255513381	0.000141972524169991	Ups	yes	-
Cg8g009840	1275	0.433333	1.32333	1.72430424462329	0.000149830946280581	Ups	yes	Receptor kinase-like protein Xa21
Cg2g021320	1314	1.44333	2.66667	1.00060950236282	0.00014989626591628	Ups	yes	-
Cg1g021480	2667	0.14	0.49	1.95399073448861	0.000159618555940507	Ups	yes	Putative wall-associated receptor kinase-like 11
Cg9g005090	966	0.933333	2.19	1.35122828652003	0.000160378193965048	Ups	yes	2-hydroxyisoflavanone dehydratase
Cg3g000690	566	3.05	5.85	1.03292969393215	0.000164091063553727	Ups	yes	-
Cg9g007430	306	1.12333	4.31667	2.00738643760039	0.000164240055246312	Ups	yes	-
Cg6g020550	2475	0.22	0.64	1.68137259900468	0.000164866573767938	Ups	yes	-
Cg8g008180	165	2.9	9.08333	1.77923458113917	0.000176218493041992	Ups	yes	-
Cg4g011110	1209	1.09667	2.26	1.15970030725757	0.000176347072335183	Ups	yes	-
Cg7g010490	1219	0.42	1.28333	1.69183499508751	0.000176693852045261	Ups	yes	Chaperonin CPN60, mitochondrial
Cg4g016170	486	1.80667	4.31667	1.35227747431814	0.000181108617285695	Ups	yes	-
Cg1g020210	1946	0.1	0.506667	2.47298406758815	0.000186512715052279	Ups	yes	-
Cg2g035450	1234	0	0.356667	5.33684232747961	0.000192866532420162	Ups	yes	-
Cg5g016820	788	1.66667	3.46667	1.15312575878192	0.000196698256766732	Ups	yes	Protein OXIDATIVE STRESS 3
Cg2g016400	264	6.39667	11.9367	1.00725204379357	0.000208727118750972	Ups	yes	-
Cg1g014840	900	0.306667	1.23333	2.11768866383893	0.000214356586445795	Ups	yes	G-type lectin S-receptor-like serine/threonine-protein kinase At1g67520
Cg9g025040	264	0	1.60333	5.28068864831836	0.00021525799740487	Ups	yes	-
Cg2g011510	1196	1.33	2.67667	1.09851069621916	0.000219177902062396	Ups	yes	-
Cg1g009440	642	0.03	0.986667	4.90460877431156	0.000232666451174379	Ups	yes	NADH dehydrogenase [ubiquinone] iron-sulfur protein 7, mitochondrial
Cg1g003140	333	3.20667	6.97667	1.23943616296368	0.000242003311732586	Ups	yes	-
Cg5g007630	1533	0.54	1.28667	1.38974339167178	0.000244600722523903	Ups	yes	-
Cg1g004270	279	5.40667	10.85	1.1073073980384	0.000263813500171598	Ups	yes	Protein RADIALIS-like 5
Cg4g015680	996	0.66	1.78333	1.54116574414707	0.000267009541443969	Ups	yes	-
Cg5g022000	2646	0.206667	0.583333	1.59956353930334	0.000293339494103711	Ups	yes	-
Cg9g001000	1002	0.22	1.03667	2.28972111462234	0.000321713439588078	Ups	yes	Peroxidase 40
Cg2g004170	657	0.19	1.23333	2.78100464411175	0.00034452631765799	Ups	yes	-
Cg2g034540	414	0.35	2.04333	2.6257707374491	0.0003484085339036	Ups	yes	-
Cg2g030430	2040	0.87	1.64	1.00389662389618	0.000359084724162918	Ups	yes	-
Cg5g007420	853	1.58333	5.09667	1.79913673172586	0.000362214555577552	Ups	yes	Expansin-like B1
Cg9g002690	792	0.33	1.42333	2.16954932694454	0.000372325261173463	Ups	yes	-
Cg9g012890	789	0	0.49	5.16124496647576	0.000394302265308604	Ups	yes	-
Cg8g010220	2793	0.343333	0.75	1.24429617460649	0.000401922105660725	Ups	yes	-
Cg5g027630	2940	0.496667	0.99	1.08798721362427	0.000409633938052704	Ups	yes	LRR receptor-like serine/threonine-protein kinase FLS2
Cg1g018480	588	0.0733333	1.19667	4.15471944372167	0.000412246462835927	Ups	yes	-
Cg4g010570	984	0.0433333	0.736667	4.21284560779851	0.000426490375417049	Ups	yes	-
Cg1g004050	432	0.406667	2.03667	2.46992126189813	0.000434056850741642	Ups	yes	-
Cg6g015350	2223	0.703333	1.33	1.02406304291666	0.000445642843321083	Ups	yes	Cullin-1
Cg2g034470	2878	0.0533333	0.286667	2.58470850425672	0.000466257298193268	Ups	yes	-
Cg8g012650	1152	0.02	0.516667	4.81992652415729	0.000484098418786674	Ups	yes	MDIS1-interacting receptor like kinase 2
Cg1g026520	270	0.396667	2.86333	2.97539185134829	0.0004923832145949	Ups	yes	-
Cg2g027760	2400	0.15	0.503333	1.86011076974863	0.000493322331622137	Ups	yes	-
Cg8g011820	1506	0.0766667	0.516667	2.95572883626801	0.000493916099276818	Ups	yes	Wall-associated receptor kinase-like 22
Cg9g023930	925	0.51	1.48333	1.66575644616311	0.000494761806418091	Ups	yes	-
Cg1g016360	2130	0.176667	0.596667	1.85214115411395	0.000500177531328196	Ups	yes	-
Cg3g019470	579	0.45	1.76333	2.10927113968299	0.000512979466209146	Ups	yes	-
Cg2g023190	903	1.54333	3.00333	1.07033627963262	0.000519844349289904	Ups	yes	Photosynthetic NDH subunit of lumenal location 3, chloroplastic
Cg2g019520	517	1.67	3.78	1.28116468795383	0.000526683807656005	Ups	yes	-
Cg5g038840	1361	1.13333	2.20333	1.05243662660765	0.000532059568676186	Ups	yes	Transcription factor MYB2
Cg3g003590	288	0	1.34667	5.15078697722941	0.000552496543608448	Ups	yes	-
Cg3g003040	435	1.13667	3.15667	1.59701966919693	0.000559008230440524	Ups	yes	-
Cg5g016450	267	0.213333	2.64333	3.61584236286177	0.000560041146636776	Ups	yes	Probable glutathione S-transferase
CgUng017410	2228	0.74	1.4	1.00571028086236	0.00056957154761239	Ups	yes	Inactive glucose-6-phosphate 1-dehydrogenase 4, chloroplastic
Cg2g016050	588	0.68	2.31	1.86708730074487	0.000608222597906127	Ups	yes	-
Cg5g013360	264	1.28	10.94	3.18254530819761	0.000675620805990941	Ups	yes	-
Cg5g030400	1048	0	0.336667	5.01720257675048	0.000710711592737568	Ups	yes	5-OH-xanthotoxin synthase
Cg2g006180	1110	0.146667	0.73	2.38653069769873	0.000871914574516944	Ups	yes	-
Cg7g005180	303	0.966667	3.48667	1.95250986554446	0.000876142588396911	Ups	yes	-
Cg5g026300	2085	0.47	1.01667	1.20102834825988	0.000887715014063437	Ups	yes	-
Cg3g011390	513	0.84	2.47	1.63633205856725	0.000944941979467918	Ups	yes	-
Cg7g004500	228	3.71667	8.63667	1.30485948374653	0.00094788012660164	Ups	yes	Heat shock 70 kDa protein 1
CgUng001880	600	1.00667	2.55	1.43808476441571	0.00096245605658349	Ups	yes	-
Cg5g036650	1925	0.333333	0.86	1.48534976591032	0.000977934236552683	Ups	yes	Sodium/hydrogen exchanger 1
Cg4g016600	151	0.15	3.27	4.54703297807305	0.000986392874807161	Ups	yes	-
Cg7g018760	492	0.903333	4.77667	2.5151716719817	0.000991024718991362	Ups	yes	Protein DETOXIFICATION 32
Cg6g015730	1815	0.213333	0.65	1.74065405197817	0.000992156764480366	Ups	yes	-
Cg9g012650	537	1.45	3.47667	1.34335639606853	0.00101344759985048	Ups	yes	7-deoxyloganetic acid glucosyl transferase
Cg2g041280	942	0.85	1.92333	1.28410064714748	0.00103495048641484	Ups	yes	-
Cg9g022940	378	3.55333	6.71333	1.0181342517262	0.00106179768687992	Ups	yes	ATP-dependent 6-phosphofructokinase 4, chloroplastic
Cg6g003680	1941	0.296667	0.78	1.48416284802888	0.00108536719352339	Ups	yes	-
Cg1g011370	849	1.32667	2.69667	1.12180927563689	0.00112041836130884	Ups	yes	-
Cg2g023290	180	1.40667	5.28333	2.01450352346003	0.00113823841440048	Ups	yes	-
Cg1g015520	3630	0.03	0.19	2.80204637865053	0.00117682151608379	Ups	yes	-
Cg7g012500	273	3.23667	6.90667	1.19679838157316	0.00117932787855079	Ups	yes	-
Cg2g008660	540	0.59	1.98333	1.86415986891685	0.00122447855276657	Ups	yes	-
Cg1g011790	7782	0.113333	0.243333	1.21879147844313	0.00126094970012373	Ups	yes	-
Cg2g016350	480	0.176667	1.32	3.01073875547107	0.00127418728181747	Ups	yes	2-alkenal reductase (NADP(+)-dependent)
Cg3g008080	708	1.08	2.44	1.28966285244875	0.00127826875950814	Ups	yes	Flavonoid-6-hydroxylase
Cg1g017860	2238	0.423333	0.9	1.21517816396881	0.00135952835985845	Ups	yes	-
Cg9g024790	219	1.37333	4.57667	1.86268079250609	0.00136364578985942	Ups	yes	7-ethoxycoumarin O-deethylase
Cg8g009570	990	0	0.32	4.86488307029371	0.00138891760636395	Ups	yes	-
Cg6g003840	437	1.20667	3.22333	1.49156772958287	0.00145918010965489	Ups	yes	-
Cg3g001720	727	1.02333	2.59	1.40995192223425	0.00169021868089028	Ups	yes	IQ domain-containing protein IQM1
Cg1g011030	456	0	0.696667	4.87575007018778	0.00169215409434652	Ups	yes	-
Cg5g013940	657	0.123333	0.94	2.98449003224201	0.00170519740298737	Ups	yes	-
Cg9g012670	750	0.246667	1.05667	2.17177896195935	0.0017088594381242	Ups	yes	-
Cg9g009620	588	0.236667	1.23	2.41863484616272	0.00172574388971089	Ups	yes	Truncated basic helix-loop-helix protein A
Cg1g004180	602	0.03	0.73	4.38127328619475	0.00180447706203238	Ups	yes	-
Cg2g029160	879	0	0.36	4.87682309056065	0.0018109369754361	Ups	yes	Uncharacterized oxidoreductase At1g06690, chloroplastic
Cg3g015540	456	0.833333	6.64333	3.12152799558526	0.00182482877873636	Ups	yes	-
Cg5g019790	611	0.35	1.35333	2.07383249169741	0.00184772035490957	Ups	yes	-
Cg6g003260	369	0.883333	3.00333	1.90170386555563	0.00187195477563007	Ups	yes	-
Cg9g006930	183	0	1.64	4.78739171472934	0.00189896223773999	Ups	yes	-
Cg2g003110	1704	0.0133333	0.27	4.44466129347035	0.00190452950784056	Ups	yes	MDIS1-interacting receptor like kinase 2
Cg5g011900	528	0.116667	1.06667	3.27210577580444	0.00196972633150694	Ups	yes	Dirigent protein 23
Cg4g005290	969	0.45	1.21667	1.52740433059294	0.00199996983677961	Ups	yes	-
Cg6g019650	1521	0.18	0.613333	1.86320926084794	0.00200711450205528	Ups	yes	-
Cg6g007020	1179	0.33	0.96	1.61094582164478	0.00202335577639094	Ups	yes	Jasmonate-induced oxygenase 2
CgUng020700	191	4.84667	10.4167	1.22516736124358	0.00203495302638242	Ups	yes	-
Cg5g025250	1298	0.6	1.27333	1.19328618367837	0.00211416000807748	Ups	yes	Immune-associated nucleotide-binding protein 9
Cg4g007620	755	0.0566667	0.696667	3.75505015720769	0.00211685974689028	Ups	yes	-
Cg7g005680	498	1.70667	3.67333	1.21690556746869	0.00213426233657856	Ups	yes	-
Cg4g016060	363	2.87667	5.57333	1.06965035336659	0.00216023947294506	Ups	yes	-
CgUng004860	2472	0.45	0.883333	1.07270758579804	0.00221307835259604	Ups	yes	ABC transporter G family member 1
Cg5g030630	216	1.78333	5.28667	1.68880011870095	0.00224064896719132	Ups	yes	-
Cg9g014940	336	3.37	6.45	1.03882528048091	0.00224567115503065	Ups	yes	-
Cg3g010590	453	0	0.66	4.77799769630021	0.0023082165294985	Ups	yes	Calmodulin-like protein 8
Cg5g027870	739	0.936667	2.07333	1.24538936172436	0.0023331902850517	Ups	yes	Probable fructokinase-4
Cg5g019190	225	0	1.33	4.77796100326137	0.00238055634392621	Ups	yes	-
Cg2g038720	1617	0.0233333	0.34	3.82582200991902	0.00241729670049622	Ups	yes	Berberine bridge enzyme-like 8
Cg1g015500	2523	0.01	0.176667	4.37496325508212	0.00246561680183888	Ups	yes	-
Cg5g013590	183	5.57333	10.87	1.05973792739529	0.00249590182423385	Ups	yes	-
Cg2g008390	1641	0.446667	1.01	1.27260574351325	0.00252016833948082	Ups	yes	-
Cg4g015480	607	0.326667	1.27667	2.11413694681292	0.00253889655415101	Ups	yes	Beta-1,6-galactosyltransferase GALT31A
Cg1g009210	1251	0.41	1.04333	1.45298284510105	0.00261064376224669	Ups	yes	-
Cg5g034970	1064	0.0366667	0.48	3.72948248877332	0.00267791693940639	Ups	yes	Chlorophyllase-1, chloroplastic
Cg9g022040	330	0.07	1.22667	4.26256726691713	0.00269296820003183	Ups	yes	-
Cg1g006840	567	1.46667	3.10667	1.21539528936331	0.0027721361090362	Ups	yes	-
Cg3g004330	621	1.1	2.41	1.24747237424095	0.0028409090934862	Ups	yes	Protein transport protein SEC24 C
Cg7g008970	2061	1.16	2.74333	1.35919687678521	0.00288235591783969	Ups	yes	-
Cg8g018420	1916	0.116667	0.433333	1.95271618248721	0.0029156812665624	Ups	yes	-
Cg9g017350	900	0	0.333333	4.79726021564464	0.00307139455560935	Ups	yes	Probable xyloglucan galactosyltransferase GT14
Cg2g040580	981	0	0.286667	4.69232426229137	0.00310287236931914	Ups	yes	Cysteine-rich receptor-like protein kinase 10
Cg4g005980	255	0	1.10667	4.70573650572299	0.00322285411296886	Ups	yes	-
Cg4g016540	333	0	0.893333	4.7767	0.00323094189356733	Ups	yes	-
Cg1g015610	897	1.06667	2.08	1.05780970529689	0.00323562029284363	Ups	yes	RCC1 domain-containing protein RUG3, mitochondrial
Cg9g028970	1096	0.403333	1.06333	1.49951713340452	0.00325647447551933	Ups	yes	-
Cg7g003070	708	4.40667	12.28	1.59010167727521	0.00331228807196479	Ups	yes	-
Cg8g018690	1071	0.236667	0.79	1.84340228550733	0.00336833515201491	Ups	yes	-
Cg7g008330	375	1.77667	3.89667	1.25435755069908	0.00342471531945654	Ups	yes	-
Cg5g021460	156	7.12333	13.7633	1.08013161791016	0.00362650060991851	Ups	yes	-
Cg1g025300	1830	0.566667	1.07333	1.03371021986971	0.00366710518751133	Ups	yes	-
Cg1g025920	2433	0	0.11	4.60476938936213	0.00373787232715287	Ups	yes	-
Cg6g013560	444	0	0.593333	4.60476938936213	0.00373787232715287	Ups	yes	-
Cg6g001850	2509	0.346667	0.696667	1.09466491464812	0.00375063250716371	Ups	yes	Protein CNGC15c
Cg4g020780	723	0.123333	0.78	2.82664055289468	0.00392383959530469	Ups	yes	Homeobox-leucine zipper protein HAT22
Cg9g026140	1458	0.503333	1.05333	1.15971821947647	0.00410098229072236	Ups	yes	UDP-glycosyltransferase 76B1
Cg7g004940	1350	0.33	0.873333	1.51728325029119	0.00410400288672456	Ups	yes	-
Cg8g012780	894	0.07	0.553333	3.06923572877473	0.0043050589299077	Ups	yes	Probable leucine-rich repeat receptor-like protein kinase At1g35710
CgUng006690	1332	0.11	0.49	2.24879347488939	0.00451188642692825	Ups	yes	Inactive glucose-6-phosphate 1-dehydrogenase 4, chloroplastic
Cg7g002720	1857	0	0.143333	4.61316024026417	0.00454797190902169	Ups	yes	-
Cg7g018160	638	0.566667	1.54667	1.55815247425459	0.00456438078563734	Ups	yes	Vignain
Cg9g005330	2237	0	0.116667	4.60714069800156	0.00463183306515766	Ups	yes	Amine oxidase [copper-containing] alpha 3, peroxisomal
Cg2g023540	3768	0.143333	0.33	1.33889056200782	0.00467361518786311	Ups	yes	Putative multidrug resistance protein
Cg6g024250	1295	0.16	0.583333	1.96294026867615	0.00483371700924861	Ups	yes	-
Cg7g018340	339	1.17667	3.11333	1.50647454377173	0.0049818631698994	Ups	yes	-
Cg2g030690	381	0.05	0.926667	4.05969219499508	0.00536527100778521	Ups	yes	-
Cg1g028190	846	0.0666667	0.58	3.09946371588499	0.0054359648359872	Ups	yes	-
Cg2g004020	309	0	0.796667	4.50523949951681	0.00545258283138867	Ups	yes	-
Cg5g015840	687	0.09	0.693333	3.02953866251076	0.00550934718139312	Ups	yes	-
Cg6g024190	1233	0.0533333	0.413333	3.09600981320811	0.00553607084822196	Ups	yes	Serine carboxypeptidase-like 45
Cg2g012470	705	1.44	2.75333	1.05678838635003	0.00557332203901772	Ups	yes	Transcription factor MYB27
Cg3g000860	150	1.82	5.51333	1.70067761267603	0.00574602871794787	Ups	yes	-
Cg3g004320	378	1.97333	3.95667	1.12019659163019	0.0057959927447781	Ups	yes	Protein transport protein SEC24 B
Cg9g026130	1386	0	0.176667	4.50649	0.00581806272567394	Ups	yes	UDP-glycosyltransferase 76B1
Cg5g007680	674	0.37	1.17667	1.75414649572378	0.00586193652085094	Ups	yes	G-type lectin S-receptor-like serine/threonine-protein kinase LECRK1
Cg7g017620	273	0.14	1.61667	3.51811544689047	0.00593321280156855	Ups	yes	-
CgUng015200	213	0	1.24667	4.60718583594625	0.00595340129539561	Ups	yes	Coumarin 8-geranyltransferase 1, chloroplastic
Cg8g005800	1716	0.113333	0.42	2.01737170102458	0.00606744368699523	Ups	yes	Xanthotoxin 5-hydroxylase CYP82C4
Cg5g018700	444	0	0.553333	4.50781560466981	0.0061594090115606	Ups	yes	-
Cg1g015690	2721	0.0433333	0.213333	2.52803434946022	0.00658013603033877	Ups	yes	-
Cg9g010790	276	1.42667	3.70333	1.46404042506422	0.00685097090902775	Ups	yes	-
Cg1g005970	524	0.516667	1.61667	1.73526	0.00691701404440177	Ups	yes	-
Cg5g015010	1641	0.1	0.396667	2.06204241053189	0.00694457077346109	Ups	yes	Geraniol 8-hydroxylase
Cg6g002540	2133	0.02	0.196667	3.43690645136964	0.00712634031093132	Ups	yes	-
Cg3g002110	219	0	1.12	4.50397010491915	0.00720133653554019	Ups	yes	-
Cg7g009040	1758	0.196667	0.6	1.69089185867767	0.00732780050889813	Ups	yes	-
Cg6g000010	1862	0.356667	0.726667	1.15510645076573	0.00776306038093069	Ups	yes	Inactive glucose-6-phosphate 1-dehydrogenase 4, chloroplastic
Cg5g011100	1416	0.55	1.09333	1.11541482565259	0.00777029762243647	Ups	yes	-
Cg4g018950	1014	0.836667	1.58	1.02731776412187	0.00777894903873944	Ups	yes	-
Cg8g021060	579	1.31333	2.61333	1.09812146058437	0.00801803504820495	Ups	yes	-
Cg7g003830	548	0.42	1.41333	1.85307006787448	0.00802670221734547	Ups	yes	Two-component response regulator ARR17
Cg5g018420	1590	0.0566667	0.3	2.59057443362014	0.00818792372820726	Ups	yes	Wall-associated receptor kinase-like 2
Cg3g009360	357	0.116667	1.13667	3.37128436035604	0.00834419899949099	Ups	yes	-
Cg3g018460	651	0.3	1.02667	1.91053529308877	0.00835170426171792	Ups	yes	Citrate-binding protein
Cg7g009840	423	0.963333	2.37667	1.42239363396077	0.00844703329812435	Ups	yes	-
Cg5g026850	465	0.51	1.63333	1.79921210247905	0.00847018731931829	Ups	yes	-
Cg1g017890	949	0.0233333	0.333333	3.90507178550933	0.00856125215692783	Ups	yes	Protein DMR6-LIKE OXYGENASE 2
Cg2g027380	213	0.37	2.32	2.67800294283295	0.00861080566845916	Ups	yes	-
Cg5g006930	303	0.0733333	1.05	3.90410560399127	0.00885483786792845	Ups	yes	-
Cg5g024310	297	2.60667	5.09667	1.08638640877119	0.00893214833934837	Ups	yes	-
Cg3g000570	421	0.243333	1.25	2.43950210082107	0.00906739613983148	Ups	yes	KH domain-containing protein At1g09660/At1g09670
Cg5g006920	573	0.08	0.733333	3.40128541574238	0.00919013303715764	Ups	yes	-
Cg1g028160	399	0.103333	1.01333	3.37383719204582	0.00943687002587782	Ups	yes	Pentatricopeptide repeat-containing protein At4g19191, mitochondrial
Cg7g009110	618	0.216667	0.94	2.28193316646026	0.00950524453870385	Ups	yes	Protein DJ-1 homolog B
Cg5g028600	465	0.823333	2.01	1.39920434560478	0.00964053947736717	Ups	yes	-
Cg1g025530	2091	0.386667	0.74	1.02557148506254	0.00990581777707172	Ups	yes	-
Cg4g009540	2625	0.0933333	0.28	1.75425894157868	0.0100981562837049	Ups	yes	-
Cg2g028430	510	0.166667	0.933333	2.60062880278983	0.0104362983624539	Ups	yes	-
Cg9g028480	1539	0.18	0.51	1.63274901935307	0.0104984502744183	Ups	yes	-
Cg1g024620	362	1.22333	2.92	1.3612871723645	0.0106755259339003	Ups	yes	Protein ZINC INDUCED FACILITATOR 1
Cg5g041880	192	0.53	2.56667	2.34429112117858	0.0107543342770169	Ups	yes	-
Cg2g013980	558	0.0733333	0.693333	3.30666221117407	0.0108557171858129	Ups	yes	-
CgUng018280	216	2.85667	6.27333	1.25282381630715	0.0109659855483221	Ups	yes	-
Cg1g018100	684	0.996667	2.05667	1.15637285387919	0.0110304162815401	Ups	yes	Protein FAR1-RELATED SEQUENCE 6
Cg4g002820	1004	0.26	0.79	1.66837635481699	0.011112221373188	Ups	yes	(+)-cis,trans-nepetalactol synthase NEPS1
Cg5g040470	987	0.856667	1.58667	1.01616439079262	0.0113013215806096	Ups	yes	Transcription factor MYB3
Cg8g024710	285	0.423333	1.85	2.18993658813196	0.0114374588503518	Ups	yes	-
Cg2g017370	486	0.65	1.74	1.5264630158345	0.0115085571279173	Ups	yes	Probable calcium-binding protein CML47
Cg2g039100	657	1.11333	2.22333	1.07334074042275	0.0117717183923163	Ups	yes	Putative germin-like protein 2-1
Cg8g020280	1911	0.23	0.526667	1.28766081298912	0.0118587166794631	Ups	yes	-
Cg7g007320	939	0	0.223333	4.2843389786692	0.0119321825650876	Ups	yes	GDSL esterase/lipase At1g06990
Cg4g006050	255	0	0.83	4.28432006720728	0.0119330349934122	Ups	yes	-
Cg3g010550	1374	0.17	0.513333	1.70006425146696	0.0119732782722972	Ups	yes	DNA-directed RNA polymerase II subunit RPB1
Cg2g046360	270	1.45333	3.52667	1.41212752009755	0.0120126575024795	Ups	yes	-
Cg6g019320	402	1.31	2.89333	1.24771358374803	0.0121442633523663	Ups	yes	PR5-like receptor kinase
Cg6g014990	696	0.903333	1.84667	1.13432246394442	0.0121519117684846	Ups	yes	-
Cg2g025940	1308	0.1	0.416667	2.19544857629339	0.0123850177321418	Ups	yes	-
Cg8g003760	681	0.37	1.08667	1.6535335358185	0.0124012656498254	Ups	yes	-
Cg3g011380	595	0.84	1.83333	1.22131441919205	0.0124793392392036	Ups	yes	-
Cg8g013490	252	1.16	3.15	1.53402210117791	0.0124801302477869	Ups	yes	-
Cg1g021270	2532	0	0.08	4.27836626876252	0.0125494035336212	Ups	yes	-
Cg8g012310	308	0.573333	1.94	1.90936250699093	0.0127407657076069	Ups	yes	-
Cg1g020830	1803	0.0966667	0.343333	1.95597626828344	0.013073226841325	Ups	yes	-
Cg5g022210	950	0.87	1.63	1.0176249461463	0.0131246384803209	Ups	yes	-
Cg9g002190	306	1.13	2.82	1.44480840380768	0.0133683790227947	Ups	yes	-
Cg7g014410	1282	0.18	0.533333	1.66607294285021	0.0139657462484783	Ups	yes	-
Cg4g012080	1743	0.05	0.263333	2.52733803118632	0.0140300123166755	Ups	yes	-
Cg5g019610	486	1.17667	2.43	1.15183699464721	0.0140504008702514	Ups	yes	-
Cg8g004580	2011	0.333333	0.656667	1.09832264382974	0.0142192898261776	Ups	yes	Abscisic acid 8'-hydroxylase 4
Cg3g025160	1503	0.0733333	0.33	2.30167503354678	0.0142386807215966	Ups	yes	-
Cg8g011600	1728	0.206667	0.51	1.41378301380043	0.0144500047168626	Ups	yes	-
Cg6g010910	693	0.366667	1.04333	1.61891448143848	0.0145114579519399	Ups	yes	V-type proton ATPase subunit E2
Cg2g033860	447	0.05	0.63	3.7328904047434	0.0145257103040371	Ups	yes	-
Cg3g000920	213	1.96333	4.7	1.35879741782509	0.0146692167453817	Ups	yes	-
Cg6g009040	1917	0.333333	0.65	1.08566240890484	0.0146899608007633	Ups	yes	Protein NRT1/ PTR FAMILY 4.2
Cg1g005990	876	0.103333	0.523333	2.5180548390765	0.0149173443083816	Ups	yes	Probable receptor-like protein kinase At2g39360
Cg9g012250	560	0.676667	1.7	1.47308082945363	0.0151922464902565	Ups	yes	-
Cg3g005510	1250	0.606667	1.14	1.01591128241089	0.0153226800229863	Ups	yes	-
Cg3g016800	2292	0.2	0.436667	1.22686463575226	0.015529117188639	Ups	yes	Beta-galactosidase 16
Cg6g000930	846	0.64	1.35	1.17085702265262	0.015703962865117	Ups	yes	-
Cg8g017990	666	0.256667	0.9	1.92750927443628	0.0158768551145306	Ups	yes	Flavanone 7-O-glucoside 2''-O-beta-L-rhamnosyltransferase
Cg1g018290	240	0.443333	2.19333	2.41863442434383	0.0162664974353559	Ups	yes	-
Cg2g030400	1995	0.156667	0.4	1.43546220342907	0.0167977864428522	Ups	yes	G-type lectin S-receptor-like serine/threonine-protein kinase B120
Cg5g030370	264	2.66	5	1.02315	0.0171548838955282	Ups	yes	-
Cg1g017620	510	1.00667	2.17333	1.23022155642538	0.0171622702472535	Ups	yes	-
Cg8g005200	237	0	0.816667	4.15893655227497	0.0175900364729622	Ups	yes	-
Cg4g015810	2607	0.21	0.436667	1.16044	0.0179251294399884	Ups	yes	Dynamin-2A
Cg2g002080	3032	0	0.0633333	4.1540513420947	0.0181518937127847	Ups	yes	Linoleate 13S-lipoxygenase 2-1, chloroplastic
Cg3g004230	369	0.06	0.716667	3.64523625335718	0.018368491631852	Ups	yes	-
Cg9g011250	1314	0.406667	0.833333	1.15005271904341	0.018445724923959	Ups	yes	-
Cg5g015900	702	0	0.276667	4.15896845650579	0.0184482508430778	Ups	yes	Cytochrome P450 CYP72A219
Cg9g008600	369	0.293333	1.24333	2.20951484043818	0.0186531714033905	Ups	yes	-
Cg9g007920	459	0.846667	1.99667	1.36035699823827	0.0186877603413182	Ups	yes	Ethylene-responsive transcription factor 6
Cg4g022860	2037	0	0.0966667	4.16225634346736	0.0188174897890442	Ups	yes	Wall-associated receptor kinase-like 2
Cg6g003250	285	1.69667	3.58333	1.18049301495153	0.0190144327626614	Ups	yes	Pentatricopeptide repeat-containing protein At2g37320
Cg5g031960	812	0.23	0.733333	1.77131452380872	0.0190516918936286	Ups	yes	WUSCHEL-related homeobox 11
Cg5g034210	894	0.303333	0.803333	1.50767584388491	0.0192491771846699	Ups	yes	-
Cg7g006970	649	0.03	0.403333	3.64066771617988	0.0195585908598956	Ups	yes	Putative methylesterase 19
Cg2g024270	2215	0.04	0.19	2.40830497759453	0.0196146209621134	Ups	yes	Wall-associated receptor kinase-like 2
Cg9g011790	336	0.486667	1.67333	1.86196820459126	0.0199676112891927	Ups	yes	-
Cg9g002710	1212	0.516667	1.01667	1.10026806455449	0.0200391397122506	Ups	yes	-
Cg1g015570	2787	0.00666667	0.0966667	3.63837735906563	0.0201681083029915	Ups	yes	-
Cg2g037920	573	0.93	1.87667	1.12836200601567	0.0203367974161953	Ups	yes	-
CgUng004470	1488	0	0.13	4.16227	0.0205312766816256	Ups	yes	Geraniol 8-hydroxylase
Cg1g020840	1374	0.323333	0.706667	1.27468562797856	0.0208483001599712	Ups	yes	-
Cg2g021490	384	1.39	2.79333	1.12342550729358	0.0210868265647623	Ups	yes	Histone H2B.3 (Fragment)
Cg8g012540	1422	0	0.136667	4.14727804076486	0.0221035955043833	Ups	yes	-
CgUng018260	828	0.29	0.786667	1.57700712648184	0.0224253471800897	Ups	yes	-
Cg2g026790	331	2.05667	3.83667	1.01110804338517	0.0225261913050972	Ups	yes	-
Cg5g021230	417	0.156667	0.886667	2.64057905555231	0.0226664283768673	Ups	yes	-
Cg8g013870	324	0.2	1.14667	2.64820388828107	0.0238376060113972	Ups	yes	-
Cg2g035520	1560	0.346667	0.69	1.0878673316893	0.0243911333807838	Ups	yes	LEAF RUST 10 DISEASE-RESISTANCE LOCUS RECEPTOR-LIKE PROTEIN KINASE-like 2.5
Cg2g040190	1179	0.0966667	0.42	2.12882340051627	0.0244156982229196	Ups	yes	Probable serine/threonine-protein kinase PBL23
Cg3g019480	390	0.17	0.943333	2.63210150001697	0.0245743968821277	Ups	yes	NAC domain-containing protein 30
Cg7g005860	590	0.533333	1.34	1.43600558715057	0.0245766377301595	Ups	yes	Ankyrin repeat domain-containing protein 2B
Cg2g025580	1899	0.0133333	0.126667	3.54834072671908	0.02481530402478	Ups	yes	-
CgUng020900	972	0.19	0.58	1.68180241849311	0.0249126642258451	Ups	yes	Chalcone synthase 2
Cg1g009520	1021	0.0233333	0.243333	3.53853024124332	0.0253653476181047	Ups	yes	Abscisic acid receptor PYL2
Cg6g006250	648	0	0.3	4.15725523700178	0.0258140463084038	Ups	yes	-
Cg7g005290	468	0.223333	0.903333	2.10921623711607	0.0261451976646312	Ups	yes	SKP1-like protein 1A
Cg3g017890	795	0.39	1.81333	2.29234048436205	0.0261937524022571	Ups	yes	-
Cg4g016220	237	1.83333	3.86667	1.20646795510038	0.0264528328293788	Ups	yes	-
Cg3g002490	498	0.173333	0.776667	2.29467459678622	0.0266113291364499	Ups	yes	Heterodimeric geranylgeranyl pyrophosphate synthase large subunit 1, chloroplastic
Cg2g005190	592	0	0.296667	4.01801013899018	0.0267342976756547	Ups	yes	-
Cg1g020620	939	0.106667	0.45	2.12228363997051	0.0272625204348288	Ups	yes	-
Cg5g004100	900	0.0433333	0.353333	3.05201455251505	0.027353513102916	Ups	yes	Glucan endo-1,3-beta-glucosidase, basic isoform
Cg1g023210	339	0	0.52	4.01618078493109	0.0275825108292907	Ups	yes	-
Cg1g022140	333	1.03333	2.32667	1.29272072279175	0.0277688201238439	Ups	yes	-
Cg4g006040	791	0.246667	0.736667	1.69830601566633	0.0279367154492175	Ups	yes	-
Cg2g009590	853	0.256667	0.743333	1.59070259934967	0.02818026354811	Ups	yes	-
Cg2g022650	467	0.496667	1.35667	1.56105537949208	0.0283744575937365	Ups	yes	G-type lectin S-receptor-like serine/threonine-protein kinase At4g27290
Cg7g008320	1572	0.08	0.293333	1.95870178340162	0.0285474471738479	Ups	yes	Putative pentatricopeptide repeat-containing protein At1g53330
Cg9g002350	252	1.06	2.73	1.44388941059692	0.0290004000201975	Ups	yes	-
Cg1g003100	2716	103.847	24.89	-1.95389	0	Down	yes	L-ascorbate oxidase homolog
Cg1g007190	1912	279.62	89.19	-1.54173	0	Down	yes	Tubulin alpha chain
Cg2g010320	1799	66.8067	6.79667	-3.18918	0	Down	yes	Glycerophosphodiester phosphodiesterase GDPD1, chloroplastic
Cg2g033190	2673	498.607	162.31	-1.51239	0	Down	yes	Subtilisin-like protease SBT1.7
Cg2g033590	462	1654.8	260.01	-2.56234	0	Down	yes	-
Cg3g016840	1680	77.6567	10.5833	-2.76818	0	Down	yes	Metal transporter Nramp5
Cg3g017030	933	185.02	24.23	-2.82615	0	Down	yes	1-aminocyclopropane-1-carboxylate oxidase 5
Cg3g022000	1834	69.8933	2.10667	-4.9487	0	Down	yes	Xanthotoxin 5-hydroxylase CYP82C4
Cg4g003990	1059	399.38	100.577	-1.8825	0	Down	yes	Aquaporin TIP4-1
Cg5g003520	1417	76.7533	8.71	-3.03279	0	Down	yes	-
Cg5g003670	3866	33.04	2.02333	-3.92091	0	Down	yes	Zinc finger protein BRUTUS-like At1g18910
Cg5g004160	723	908.01	105.693	-2.9966	0	Down	yes	-
Cg5g004170	657	2917.33	525.58	-2.36577	0	Down	yes	-
Cg5g005030	2595	130.033	24.83	-2.28292	0	Down	yes	Probable boron transporter 2
Cg5g030250	675	1546.61	430.213	-1.73953	0	Down	yes	Germin-like protein subfamily 1 member 15
Cg6g003160	771	332.043	75.6167	-2.02819	0	Down	yes	Glutathione S-transferase L3
Cg6g009930	2045	100.76	22.9667	-2.02639	0	Down	yes	-
Cg7g002050	2809	169.853	37.5067	-2.07259	0	Down	yes	-
Cg7g008810	3286	360.067	75.1267	-2.15464	0	Down	yes	Phosphoenolpyruvate carboxylase, housekeeping isozyme
Cg8g002580	1807	252.61	58.38	-2.0068	0	Down	yes	Tubulin alpha chain
Cg8g006220	587	399.717	59.2467	-2.64844	0	Down	yes	-
Cg8g024330	2298	697.053	165.723	-1.96601	0	Down	yes	Asparagine synthetase [glutamine-hydrolyzing] 1
Cg9g010980	2075	94.4767	15.02	-2.54776	0	Down	yes	Probable pectate lyase 1
CgUng001520	2311	90.6967	21.0567	-1.99966	0	Down	yes	-
Cg3g014780	1605	54.8267	1.76667	-4.85006	1.04901958542265e-306	Down	yes	Protein PHOSPHATE-INDUCED 1
Cg1g010590	2409	35.68	2.67	-3.6343	1.11844421006357e-303	Down	yes	Potassium transporter 5
Cg7g000770	2023	155.017	41.26	-1.80334	7.32137535642785e-300	Down	yes	Ribulose bisphosphate carboxylase/oxygenase activase 1, chloroplastic
Cg7g001150	1379	1656.01	531	-1.53373	1.90256356814058e-296	Down	yes	Aquaporin PIP1-2
Cg6g023510	3869	29.2933	3.50333	-2.95726	3.10698454017702e-280	Down	yes	ABC transporter B family member 15
Cg9g023380	810	202.977	44.2233	-2.09112	5.15245099497462e-262	Down	yes	Expansin-B18
Cg3g014180	1612	50.3967	5.18667	-3.17333	1.51595277986357e-261	Down	yes	Mitochondrial uncoupling protein 5
Cg9g024010	2480	134.07	41.81	-1.57426	3.15955511026759e-261	Down	yes	Putative glycerol-3-phosphate transporter 1
Cg6g007910	1696	187.71	56.4267	-1.6279	5.63348060069258e-250	Down	yes	Cytochrome P450 89A2
Cg5g008640	2323	84.6267	21.9833	-1.83845	2.65448721328378e-242	Down	yes	Monocopper oxidase-like protein SKU5
Cg5g029770	1612	40.45	2.07667	-4.17766	3.88328670358183e-240	Down	yes	Ammonium transporter 1 member 2
Cg2g045240	2169	78.0733	17.7633	-2.02961	3.69721617751114e-238	Down	yes	5'-adenylylsulfate reductase 1, chloroplastic
Cg9g026840	1917	116.513	35.55	-1.6057	1.58075486468923e-234	Down	yes	Tubulin beta-1 chain
Cg8g007380	249	293.617	26.5033	-3.36237	1.14157372226196e-230	Down	yes	Defensin-like protein 19
Cg9g022830	1347	205.8	56.3033	-1.76277	6.90445802900895e-228	Down	yes	-
Cg6g019980	1609	90.4633	19.8467	-2.08154	1.59632648202531e-227	Down	yes	Protein trichome birefringence-like 19
Cg6g020290	1867	156.997	53.36	-1.45016	2.34586516942682e-226	Down	yes	Abscisic acid 8'-hydroxylase CYP707A2
Cg8g021690	753	407.523	98.7533	-1.93828	9.61613399343623e-223	Down	yes	Aquaporin TIP1-3
CgUng003760	1235	50.3967	2.39333	-4.28968	2.35150657972879e-221	Down	yes	Chalcone synthase
Cg2g044410	780	148.677	29.3	-2.2362	6.13565131774142e-221	Down	yes	Chlorophyll a-b binding protein 40, chloroplastic
Cg6g019580	921	279.693	91.2267	-1.51005	4.45000049999509e-220	Down	yes	Ribulose bisphosphate carboxylase small subunit, chloroplastic
Cg4g007300	1299	68.51	11.6833	-2.44548	4.94889139349427e-219	Down	yes	SPX domain-containing protein 2
Cg3g006490	1707	264.197	85.71	-1.51797	1.99426891951682e-215	Down	yes	Aspartyl protease AED3
Cg5g007760	1671	74.2667	14.91	-2.20895	2.58367848726426e-213	Down	yes	-
Cg3g024440	2413	74.51	15.1933	-2.18662	8.75709071675469e-211	Down	yes	CO(2)-response secreted protease
Cg9g002100	1373	217.993	61.7	-1.71417	2.64359374392039e-209	Down	yes	Probable protein phosphatase 2C 73
Cg2g038410	3038	42.2	10.7367	-1.86808	1.39102619968367e-203	Down	yes	Subtilisin-like protease SBT2.2
Cg8g022770	1713	132.087	44.0433	-1.47815	6.75472964993681e-203	Down	yes	Probable E3 ubiquitin-protein ligase RHC1A
Cg8g013130	1568	196.927	59.4667	-1.61995	8.07700602400696e-202	Down	yes	Probable CCR4-associated factor 1 homolog 9
Cg7g023680	1560	71.2133	15.8733	-2.05884	4.73703108947569e-200	Down	yes	Vicianin hydrolase (Fragment)
Cg1g008940	2137	83.1133	24.0133	-1.68463	3.45683919282033e-197	Down	yes	Patellin-3
Cg2g028820	822	162.887	40.2133	-1.91145	1.60104532797102e-195	Down	yes	Type IV inositol polyphosphate 5-phosphatase 9
Cg1g028460	2965	51.5367	14.97	-1.67716	1.84473310587482e-195	Down	yes	Transcription factor TGA1
Cg2g000720	1092	176.433	50.0033	-1.7123	1.33793672684692e-194	Down	yes	Bi-functional coumaroyl CoA and feruloyl CoA ortho-hydroxylase Diox4
Cg1g026580	4699	60.11	19.5	-1.51792	6.50640191948853e-192	Down	yes	Cellulose synthase A catalytic subunit 2 [UDP-forming]
Cg4g022200	1036	49.3	3.87333	-3.56279	6.53675151051818e-188	Down	yes	Probable xyloglucan endotransglucosylase/hydrolase protein 23
Cg1g013240	2381	30.7933	5.1	-2.48838	2.10758098503248e-186	Down	yes	Pectinesterase 3
Cg5g008090	927	575.157	64.2067	-3.0553	1.28945199349497e-183	Down	yes	Probable aquaporin TIP2-2
Cg1g028580	234	221.393	11.4233	-4.16806	3.20766948111829e-183	Down	yes	-
Cg3g018540	4152	179.4	65.0933	-1.35658	4.79270777825491e-182	Down	yes	Cellulose synthase A catalytic subunit 2 [UDP-forming]
Cg2g020050	1168	324.21	115.093	-1.38708	4.86196090503292e-182	Down	yes	Chlorophyll a-b binding protein 151, chloroplastic
Cg4g023490	1519	176.54	63.0233	-1.37924	1.16509553395127e-181	Down	yes	UDP-glucuronate 4-epimerase 1
Cg5g013090	1149	232.143	85.7233	-1.33108	9.15341087551215e-178	Down	yes	Rhicadhesin receptor
Cg2g006280	2642	33.46	7.25333	-2.09901	3.84309555055814e-177	Down	yes	Potassium transporter 8
Cg1g021150	3071	64.18	21.31	-1.4842	3.32241954189782e-176	Down	yes	-
Cg8g022020	2415	20.76	2.22333	-3.11609	1.30353109577886e-173	Down	yes	-
Cg9g028770	1092	56.5333	0.836667	-5.96915	1.60326194679012e-173	Down	yes	Scopoletin 8-hydroxylase
Cg5g043130	1469	65.87	15.25	-2.00411	1.8327752456137e-172	Down	yes	Fasciclin-like arabinogalactan protein 10
Cg6g008950	2492	78.18	26.5167	-1.45325	1.07000973267276e-171	Down	yes	Transcription factor bHLH76
Cg1g026860	1554	34.67	4.25	-2.92202	4.27654934537062e-171	Down	yes	Premnaspirodiene oxygenase
Cg6g002630	2206	45.0433	11.84	-1.82127	1.07891222515058e-169	Down	yes	Protein IQ-DOMAIN 2
Cg2g001220	1550	34.4	4.42	-2.85361	1.54690315210584e-169	Down	yes	-
Cg4g010690	1248	63.0033	10.6167	-2.461	2.7749900691939e-168	Down	yes	-
Cg1g004930	3481	95.2233	34.0533	-1.37709	5.31759606478371e-168	Down	yes	Beta-galactosidase 3
Cg8g018270	2491	53.3067	14.8167	-1.7414	2.25162010713713e-167	Down	yes	Glucomannan 4-beta-mannosyltransferase 2
Cg7g015080	3616	75.3867	29.4233	-1.25077	3.8380783203406e-166	Down	yes	Phosphoenolpyruvate carboxylase 4
Cg7g003760	762	132.01	35.0033	-1.80878	2.78447809031667e-164	Down	yes	-
Cg1g006190	959	92.6167	21.0567	-2.03047	1.13032676245647e-163	Down	yes	-
Cg8g004120	1997	66.9233	18.85	-1.72157	2.63266288013693e-163	Down	yes	-
Cg2g012370	1286	606.76	262.01	-1.10528	2.28235802167279e-162	Down	yes	Aquaporin TIP1-1
Cg4g017550	2763	87.71	30.2067	-1.43125	1.32428007877423e-161	Down	yes	Subtilisin-like protease SBT1.8
Cg4g022120	1181	41.8067	5.14667	-2.91524	4.65821458415681e-159	Down	yes	Xyloglucan endotransglucosylase/hydrolase protein 22
Cg7g003370	1989	126.803	45.65	-1.36657	1.55143976400376e-158	Down	yes	-
Cg2g029000	3604	50.31	16.9833	-1.46036	1.65643179878006e-157	Down	yes	Receptor protein kinase TMK1
Cg1g021250	414	187.293	40.1433	-2.11623	1.73685046699577e-157	Down	yes	-
Cg3g014550	827	188.053	59.15	-1.56146	4.12310251242414e-156	Down	yes	Blue copper protein
Cg4g022210	1056	44.1867	3.67	-3.48623	1.12853153935882e-153	Down	yes	Probable xyloglucan endotransglucosylase/hydrolase protein 23
Cg8g006500	585	93.44	14.5633	-2.57484	5.20942849906626e-153	Down	yes	-
Cg6g010840	3289	68.81	23.9333	-1.41728	1.01699609448835e-152	Down	yes	Receptor-like protein kinase FERONIA
Cg7g006680	1757	101.943	37.3333	-1.34248	4.95371743968543e-151	Down	yes	GATA transcription factor 11
Cg3g015310	1326	261.723	109.837	-1.14599	6.79634850790433e-151	Down	yes	-
Cg1g013140	2516	89.23	27.1933	-1.60841	1.09981101688245e-149	Down	yes	Subtilisin-like protease SBT1.5
Cg7g021320	1402	103.89	31.6233	-1.60835	6.59584970822215e-149	Down	yes	Expansin-A1
Cg4g001630	1714	39.2867	7.24333	-2.33386	4.66250982055915e-147	Down	yes	Class V chitinase CHIT5
Cg9g006770	1038	212.82	82.25	-1.26442	2.49366129616945e-145	Down	yes	Auxin-responsive protein IAA14
Cg2g039700	3004	51.0467	15.3633	-1.62601	8.47724811647305e-145	Down	yes	CSC1-like protein ERD4
Cg2g005640	2055	63.6533	19.74	-1.58237	2.26288857380379e-143	Down	yes	L-ascorbate oxidase
Cg7g019390	2489	48.9733	15.9333	-1.51348	8.42725102153502e-143	Down	yes	Polygalacturonase 1 beta-like protein 3
Cg5g004180	871	329.137	115.053	-1.40988	1.48163760596556e-142	Down	yes	-
Cg3g016920	2398	55.2933	14.29	-1.84676	1.54776024927328e-142	Down	yes	Amino acid permease 3
Cg7g021880	1048	117.897	36.96	-1.56697	2.66240995078815e-141	Down	yes	-
Cg6g018300	1534	746.263	328.897	-1.07484	3.46293201879141e-140	Down	yes	Glutamine synthetase nodule isozyme
Cg9g000600	1878	135.97	53.96	-1.22673	3.94784132915306e-140	Down	yes	Polygalacturonase At1g48100
Cg8g021230	4006	35.0533	11.95	-1.44528	1.37488082805901e-139	Down	yes	Phototropin-1
Cg7g002640	1740	39.1367	8.41667	-2.11063	3.81300502797243e-139	Down	yes	Laccase-5
Cg8g001540	1343	154.517	53.5567	-1.42152	8.20726660741328e-139	Down	yes	Probable aquaporin PIP2-8
Cg6g002000	2685	174.99	79.1767	-1.03787	7.57558115083146e-138	Down	yes	Aquaporin PIP2-2
Cg3g024300	660	122.417	30.2933	-1.90938	1.21611223607246e-137	Down	yes	-
Cg2g044400	1192	121.657	39.97	-1.49902	2.34417604727313e-137	Down	yes	Chlorophyll a-b binding protein 3C, chloroplastic
Cg5g020450	1080	64.35	13.1467	-2.18342	2.51836558280354e-137	Down	yes	-
Cg7g023530	2125	42.34	12.39	-1.66629	1.67754007920353e-136	Down	yes	Protein DUF642 L-GALACTONO-1,4-LACTONE-RESPONSIVE GENE 2
Cg2g019150	1790	57.9433	17.1	-1.65364	1.78818730581404e-136	Down	yes	-
Cg5g001400	2682	34.35	9.05667	-1.81648	4.34601084528339e-136	Down	yes	Endoglucanase 6
Cg5g042830	1727	21.2667	1.98667	-3.31253	6.66681575888493e-136	Down	yes	-
Cg7g014460	3255	32.3933	9.11333	-1.72177	1.99614125292952e-135	Down	yes	Alpha-xylosidase 1
Cg2g038690	1845	41.7733	9.66667	-2.00388	2.93092111253849e-135	Down	yes	Patellin-4
Cg1g010490	2119	18.9633	2.37333	-2.88989	3.39883119861133e-135	Down	yes	-
Cg5g038040	984	45.77	7.01333	-2.59904	1.25387151636981e-134	Down	yes	-
Cg7g024040	384	110.327	12.4167	-3.04232	1.60313652203897e-134	Down	yes	-
Cg8g000170	879	208.303	78.24	-1.30616	3.20983503288571e-134	Down	yes	Cysteine protease XCP2
Cg6g019030	997	62.5833	13.7233	-2.08297	9.38222155334262e-131	Down	yes	-
CgUng000260	1504	205.727	90.38	-1.08001	3.69875162952863e-129	Down	yes	-
Cg9g025200	997	112.533	36.5967	-1.51474	1.16303838330901e-128	Down	yes	-
Cg2g020320	1575	117.06	44.3067	-1.29544	2.19142820124209e-128	Down	yes	Fasciclin-like arabinogalactan protein 2
Cg8g011340	2197	48.8433	13.9567	-1.70097	2.96901096709811e-128	Down	yes	-
Cg5g020180	576	86.3433	16.7533	-2.25983	3.31967745839695e-127	Down	yes	-
Cg9g014340	1365	89.1067	22.8667	-1.85721	6.02104300485777e-127	Down	yes	Xyloglucan endotransglucosylase/hydrolase 2
Cg2g042600	1274	432.243	183.17	-1.1322	2.29879373609565e-126	Down	yes	-
Cg4g016620	1927	52.3567	14.7933	-1.71559	2.63834167839202e-126	Down	yes	Endoglucanase 3
Cg8g020550	849	114.717	24.0033	-2.14896	1.59853068626692e-125	Down	yes	Fasciclin-like arabinogalactan protein 12
Cg1g026360	384	147.537	31.1433	-2.13879	1.83065986654812e-125	Down	yes	-
Cg5g009630	2131	151.04	67.11	-1.0632	2.25223224655282e-125	Down	yes	Hydroxymethylglutaryl-CoA synthase
Cg5g032600	527	59.9267	3.84333	-3.85638	5.91204670088991e-125	Down	yes	Chemocyanin
Cg1g013500	2709	21.6967	4.78333	-2.0757	1.76366326726049e-124	Down	yes	-
Cg2g034130	1063	80.0367	23.7433	-1.64662	3.90514093213597e-123	Down	yes	-
Cg9g021280	4605	42.0933	15.05	-1.3782	4.29974383572318e-123	Down	yes	Magnesium-chelatase subunit ChlH, chloroplastic
Cg5g035050	2741	12.11	0.906667	-3.63549	2.54371753915895e-122	Down	yes	Sulfate transporter 3.1
Cg4g001480	1819	96.1133	38.4233	-1.21628	2.47489856520916e-120	Down	yes	CBL-interacting serine/threonine-protein kinase 5
Cg8g001650	2824	20.14	4.82333	-1.95388	2.69670557132133e-119	Down	yes	Protein kinase STUNTED
CgUng003720	1210	34.97	5.86	-2.46988	6.05146055193941e-119	Down	yes	Vestitone reductase
Cg2g032470	1287	71.1767	21.37	-1.6286	9.98993081014178e-119	Down	yes	Nicotianamine synthase
Cg2g041630	1568	18.95	1.01	-4.12209	4.29401397040883e-118	Down	yes	Serine carboxypeptidase-like 31
Cg4g021370	2748	27.1067	6.58333	-1.93346	8.27476652303963e-118	Down	yes	Cadmium/zinc-transporting ATPase HMA2
Cg1g001540	3928	24.7633	6.61333	-1.79779	9.57769065758153e-118	Down	yes	Histidine kinase 1
Cg9g022820	1425	251.26	99.88	-1.22349	2.05854934880163e-117	Down	yes	Ethylene-responsive transcription factor 5
Cg5g005790	1132	102.33	33.7833	-1.49214	3.46269778005471e-117	Down	yes	High-affinity nitrate transporter 3.1
Cg2g019560	689	124.113	31.3133	-1.87974	7.8800631291545e-117	Down	yes	-
Cg1g009860	1490	60.5367	18.4967	-1.60442	1.17278980595239e-116	Down	yes	-
Cg9g008980	2028	69.57	22.1233	-1.54536	1.18682715549489e-116	Down	yes	Phosphate transporter PHO1
Cg6g012840	1501	51.3633	13.54	-1.8156	4.37495563349115e-116	Down	yes	Actin
Cg5g016350	1763	26.7233	5.1	-2.28255	5.67615330211682e-116	Down	yes	Glycolate oxidase 1
Cg2g008050	1075	69.1167	20.7	-1.63288	2.92145004436069e-115	Down	yes	-
Cg1g013540	2637	14.92	2.15	-2.68981	9.27644770226676e-115	Down	yes	LRR receptor-like serine/threonine-protein kinase IOS1
Cg7g004970	1061	809.87	336.003	-1.16166	1.15126152468297e-114	Down	yes	Aquaporin TIP1-3
Cg4g000190	1724	59.1667	18.1333	-1.59839	1.25118731102347e-114	Down	yes	Gamma-glutamylcyclotransferase 2-2
Cg8g014140	1800	88.05	31.2567	-1.38802	2.1839313775204e-114	Down	yes	Transcription factor TGA9
Cg2g001380	1196	141.883	53.0433	-1.31386	2.44715845229976e-113	Down	yes	Peroxidase 15
Cg4g022300	870	172.523	65.8167	-1.28402	5.53417300173098e-113	Down	yes	Pathogenesis-related protein PR-1
Cg5g002280	1792	102.093	43.73	-1.11621	1.11888024123273e-111	Down	yes	Probable polygalacturonase
Cg6g017710	1829	337.16	155.593	-1.00868	1.1483990127984e-111	Down	yes	Tubulin beta-1 chain
Cg8g021710	1297	126.73	49.9667	-1.23579	1.58195183389403e-111	Down	yes	Transcription factor MYB59
Cg9g010000	765	98.4533	24.72	-1.88563	4.03913716206397e-110	Down	yes	(R,S)-reticuline 7-O-methyltransferase
Cg2g002440	3769	13.22	2.40667	-2.35072	6.32081294808614e-110	Down	yes	-
Cg6g016460	2267	37.6867	12.06	-1.53833	1.06082412824591e-109	Down	yes	Leucine-rich repeat receptor-like protein kinase PXC1
Cg1g008160	2030	58.4967	22.3533	-1.28144	1.24016231215002e-109	Down	yes	Protein DETOXIFICATION 27
Cg9g011920	1179	53.4467	14.64	-1.76157	1.66817828552946e-109	Down	yes	-
Cg1g008260	954	45.41	7.89667	-2.41504	5.28600519669201e-109	Down	yes	Transcription factor bHLH94
Cg4g023970	3267	17.2333	3.02667	-2.40118	6.48429978874967e-109	Down	yes	Cellulose synthase A catalytic subunit 7 [UDP-forming]
Cg4g010240	1571	45.3567	12.6967	-1.73114	4.50755185812244e-108	Down	yes	D-amino-acid transaminase, chloroplastic
Cg2g022850	1671	35.2733	8.45667	-1.95524	1.14994601172025e-107	Down	yes	Alpha-copaene synthase
Cg8g019320	1619	59.7033	19.83	-1.48293	3.09832088548368e-107	Down	yes	-
Cg6g023440	1137	40.25	8.93667	-2.06381	1.96714407901918e-106	Down	yes	Gibberellin-regulated protein 14
Cg4g011710	2224	32.9067	9.94333	-1.61996	4.2944817673677e-106	Down	yes	Phosphoethanolamine N-methyltransferase 1
Cg3g013180	3137	26.69	6.83333	-1.85849	8.72312231485497e-106	Down	yes	Probable xyloglucan glycosyltransferase 12
Cg6g009180	1413	38.3333	8.57667	-2.0553	2.30584153384658e-105	Down	yes	Acyl-coenzyme A oxidase 4, peroxisomal
Cg5g006150	1679	86.2667	32.2667	-1.3113	4.46894579197154e-105	Down	yes	Probable pectate lyase 18
Cg1g025470	2446	57.1333	19.1	-1.47434	1.57961080675931e-104	Down	yes	Probable pectinesterase/pectinesterase inhibitor 51
Cg5g034610	1245	29.0767	4.72667	-2.51601	5.5595814369357e-104	Down	yes	Auxin-induced protein 22D
Cg5g023620	1694	80.2867	31.9367	-1.22287	1.38527420291869e-103	Down	yes	Chlorophyll a-b binding protein CP26, chloroplastic
Cg4g021180	3031	44.29	15.82	-1.37868	7.81413591745494e-103	Down	yes	Subtilisin-like protease SBT2.6
Cg6g020410	2253	21.64	4.43	-2.182	9.43667161780852e-103	Down	yes	ABC transporter G family member 14
Cg6g005050	1654	32.9533	8.62	-1.82711	2.08496786576354e-102	Down	yes	Ribulose bisphosphate carboxylase/oxygenase activase 1, chloroplastic
Cg7g009590	1636	17.67	1.66667	-3.29786	2.75203990706628e-102	Down	yes	-
Cg4g022000	1952	29.12	8	-1.75716	1.07610465487434e-101	Down	yes	4-coumarate--CoA ligase CCL1
Cg6g024200	1746	18.6967	2.46333	-2.81943	1.65771045516179e-101	Down	yes	WRKY transcription factor 72A
Cg2g019670	1862	42.22	13.4167	-1.54678	1.74716548128706e-101	Down	yes	Fasciclin-like arabinogalactan protein 7
Cg6g010890	1581	36.3933	10.1167	-1.74019	2.40512007398443e-101	Down	yes	-
Cg5g027850	1330	124.343	49.9967	-1.20808	2.00302704425476e-100	Down	yes	Probable fructokinase-4
Cg8g017680	1645	19.9267	2.34333	-2.98155	2.91750341453571e-100	Down	yes	Fatty acyl-CoA reductase 3
Cg8g021410	3573	31.4333	10.73	-1.44408	4.53409898900735e-100	Down	yes	Kinesin-like protein KIN-5D
Cg9g028280	1379	71.4433	23.69	-1.4853	1.49977768357256e-99	Down	yes	Bidirectional sugar transporter SWEET3
Cg9g006430	2634	13.8767	2.20333	-2.55368	1.64453015120692e-99	Down	yes	-
Cg2g045400	2886	48.2	17.9967	-1.31366	2.17213661174989e-99	Down	yes	Aspartic proteinase
Cg9g014380	3380	13.73	3.16	-2.01338	3.88196395499304e-99	Down	yes	Receptor-like kinase TMK4
Cg1g007660	1498	70.8133	23.9667	-1.4561	4.45059607317981e-99	Down	yes	8-hydroxygeraniol dehydrogenase
Cg6g006550	2390	47.9067	17.2733	-1.36538	4.69339976828595e-99	Down	yes	Auxin transporter-like protein 2
Cg7g000420	1117	102.093	29.2433	-1.6956	5.23643637081323e-99	Down	yes	-
Cg2g042530	1451	71.2333	26.4933	-1.32109	9.21448067494986e-99	Down	yes	Ethylene-responsive transcription factor 4
Cg7g019130	1284	65.2133	18.6233	-1.70245	3.67512833204768e-98	Down	yes	-
Cg8g008700	1584	71	25.8633	-1.35141	5.73330774549306e-98	Down	yes	Fructose-bisphosphate aldolase 2, chloroplastic
Cg8g007130	768	47.3467	9.10333	-2.27297	9.32261228164863e-98	Down	yes	Phenylcoumaran benzylic ether reductase POP1
Cg7g023010	1569	76.62	30.69	-1.21351	4.12423772678378e-97	Down	yes	Cycloartenol-C-24-methyltransferase
Cg6g019010	1110	32.2233	4.82333	-2.6359	4.86457830466579e-97	Down	yes	-
Cg8g003400	1161	197.153	71.1533	-1.3645	1.14866968899844e-96	Down	yes	-
Cg5g032990	3420	28.36	10.3933	-1.34116	1.41115487703771e-96	Down	yes	-
Cg6g011740	1891	14.62	1.74333	-2.9633	1.57918595038551e-96	Down	yes	2-methylpropanoate--CoA ligase CCL4
Cg2g038360	1569	25.4267	5.16	-2.19521	5.89251912721797e-96	Down	yes	-
Cg6g018240	2544	49.8867	18.09	-1.35657	1.38773719495257e-95	Down	yes	Probable inactive receptor kinase At3g02880
Cg9g002490	1555	61.17	21.07	-1.43131	1.05106636161318e-94	Down	yes	RING-H2 finger protein ATL17
Cg5g028040	1528	32.9233	7.76	-1.97733	4.66139701950608e-94	Down	yes	Calmodulin-like protein 3
Cg5g008430	713	216.323	91.72	-1.13171	7.74897517677876e-94	Down	yes	-
Cg8g020560	1156	128.32	46.4067	-1.36092	1.51809188188049e-93	Down	yes	Fasciclin-like arabinogalactan protein 12
Cg1g019580	984	27.46	3.45667	-2.88481	1.71716811700313e-93	Down	yes	Vestitone reductase
Cg7g023660	2816	15.2967	3.64667	-1.96231	5.01007639995171e-93	Down	yes	O-fucosyltransferase 20
Cg3g006200	2632	44.0267	14.7133	-1.47535	5.40482355699238e-93	Down	yes	Beta-D-xylosidase 4
Cg5g013180	1185	70.28	23.88	-1.44912	6.45053937316158e-93	Down	yes	Pectin acetylesterase 10
Cg3g025510	2140	42.9333	15.1767	-1.3942	1.03084372359146e-92	Down	yes	Glyceraldehyde-3-phosphate dehydrogenase B, chloroplastic
Cg1g029370	2064	39.49	11.7167	-1.64725	1.78946836233118e-92	Down	yes	-
CgUng002360	948	29.7067	3.80667	-2.85688	3.65401282470202e-92	Down	yes	Protein PLANT CADMIUM RESISTANCE 6
Cg9g002040	2687	30.9033	10.5233	-1.4481	5.67716831706944e-92	Down	yes	Probable polygalacturonase
Cg2g010510	1329	30.9467	5.52	-2.38035	1.67924356652899e-91	Down	yes	Omega-hydroxypalmitate O-feruloyl transferase
Cg4g014240	3284	17.7533	4.63667	-1.82894	2.61909940143931e-91	Down	yes	Leucine-rich repeat receptor-like serine/threonine-protein kinase RGI4
Cg9g008090	1046	32.5033	5.84333	-2.36912	5.30464066031272e-91	Down	yes	Phosphoenolpyruvate carboxylase kinase 1
Cg9g023520	3489	44.0233	18.4567	-1.14801	6.84200701502933e-91	Down	yes	Leucine-rich repeat receptor-like protein kinase TDR
Cg9g004540	1586	21.6633	3.31	-2.6059	6.91664278129048e-91	Down	yes	Probable aspartic proteinase GIP2
Cg1g023870	3748	58.4633	24.21	-1.16573	9.08516388949287e-91	Down	yes	Probable LRR receptor-like serine/threonine-protein kinase At1g06840
Cg5g013690	2441	81.1833	27.38	-1.46096	1.12967373134006e-90	Down	yes	Probable receptor-like protein kinase At5g18500
Cg6g001540	1002	162.383	56.75	-1.41101	1.2790071896882e-90	Down	yes	-
Cg4g022080	855	42.3267	0.45	-6.43957	3.956019337555e-90	Down	yes	Nicotianamine synthase
Cg1g028610	2907	21.27	5.37	-1.88064	8.48899681026556e-90	Down	yes	Putative receptor-like protein kinase At3g47110
Cg1g005230	3648	18.7833	4.82333	-1.85445	2.02879604017589e-89	Down	yes	Kinesin-like protein KIN-7F
Cg9g002780	4765	46.9367	20.4667	-1.09101	1.23547847627113e-88	Down	yes	-
Cg2g025550	1551	95.79	39.2167	-1.18178	6.23133372581788e-88	Down	yes	-
Cg2g009320	1329	25.0133	4.12	-2.497	7.22711671268869e-88	Down	yes	Xyloglucan endotransglucosylase protein 34
Cg6g018040	786	257.277	106.347	-1.1673	1.24007402463794e-87	Down	yes	Gibberellin-regulated protein 5
Cg9g003710	972	23.53	1.65	-3.73152	3.49984584044949e-87	Down	yes	Peroxidase 3
Cg2g011310	3999	17.7433	6.04667	-1.44761	1.18142141099836e-86	Down	yes	-
Cg9g005110	975	86.1633	32.4033	-1.3051	1.80457832332783e-86	Down	yes	2-hydroxyisoflavanone dehydratase
Cg9g028940	2619	15.9667	3.45333	-2.10336	9.82889792680273e-86	Down	yes	Probable LRR receptor-like serine/threonine-protein kinase At1g56140
Cg9g000100	1451	101.297	43.1267	-1.12462	1.2254155086956e-85	Down	yes	Diacylglycerol O-acyltransferase 3
Cg3g016670	1183	47.78	14.0333	-1.65897	1.72704679875214e-85	Down	yes	Two-component response regulator ORR4
Cg9g011710	1197	45.6833	0.206667	-7.68695	2.62818313231165e-85	Down	yes	3-oxo-Delta(4,5)-steroid 5-beta-reductase
Cg4g000250	947	106.807	33.7833	-1.5527	3.03885993178044e-85	Down	yes	-
Cg7g002520	1297	50.1	15.5467	-1.58208	3.47357462429807e-85	Down	yes	Abscisic acid receptor PYL4
Cg9g027730	1617	36.6467	10.18	-1.74275	3.93255257506654e-85	Down	yes	-
Cg7g014350	1561	27.6667	6.78	-1.92161	4.00550479053061e-85	Down	yes	Protein ASPARTIC PROTEASE IN GUARD CELL 2
Cg1g013480	2658	7.91	0.563333	-3.70629	4.55961662930587e-85	Down	yes	Putative leucine-rich repeat receptor-like serine/threonine-protein kinase At2g19230
Cg1g012300	2566	58.3467	24.9133	-1.12112	1.13257834196867e-84	Down	yes	-
Cg4g001740	1833	28.53	8.06	-1.71666	1.34791413770156e-84	Down	yes	Probable receptor-like protein kinase At1g80640
Cg9g004270	2034	25.1867	6.96667	-1.74546	1.85931189174454e-84	Down	yes	Glutamine synthetase leaf isozyme, chloroplastic
Cg2g021270	4244	26.8033	10.2533	-1.27901	8.40835451080596e-84	Down	yes	-
Cg1g027030	2259	14.6667	3.11667	-2.12697	4.05982102050731e-83	Down	yes	-
Cg5g003350	1855	17.1633	3.19667	-2.31918	2.01012256632888e-82	Down	yes	WRKY transcription factor 72A
Cg2g012270	4273	38.1633	17.24	-1.04073	2.86312749272052e-82	Down	yes	Phosphatidylinositol 4-phosphate 5-kinase 9
Cg3g024840	2273	52.35	19.13	-1.3462	3.31609508642051e-82	Down	yes	L-ascorbate oxidase homolog
Cg2g046060	2373	33.4067	11.49	-1.43254	1.27721145694546e-81	Down	yes	Tonoplast dicarboxylate transporter
Cg4g001670	1910	28.8167	8.92	-1.58528	1.48721601803647e-81	Down	yes	-
Cg5g002540	1494	64.38	25.53	-1.22907	5.75154127444046e-81	Down	yes	BTB/POZ domain-containing protein At5g41330
Cg5g015220	1554	82.5533	34.99	-1.13135	6.56459179558344e-81	Down	yes	Protein trichome birefringence-like 36
Cg6g010100	917	51.7467	14.5033	-1.7288	9.7242821779102e-81	Down	yes	Protein LURP-one-related 15
Cg2g041120	1481	88.85	36.9667	-1.15821	1.16191914217841e-80	Down	yes	-
Cg1g009460	1263	44.92	14.3733	-1.53685	1.55407674113697e-80	Down	yes	Inorganic pyrophosphatase 1
Cg1g005430	957	35.8067	8.18667	-2.02238	2.38611179216434e-80	Down	yes	Protein RALF-like 34
Cg6g006410	1946	38.6233	12.3833	-1.53336	5.35551763195181e-80	Down	yes	Laccase-4
Cg2g042140	4173	50.4933	19.7567	-1.24804	6.36095612852068e-80	Down	yes	Probable ubiquitin-conjugating enzyme E2 24
Cg2g009300	1673	32.31	9.81333	-1.61334	1.12267070244967e-79	Down	yes	Glyceraldehyde-3-phosphate dehydrogenase A, chloroplastic
Cg3g013130	3071	31.6667	13.2567	-1.14893	1.3157738692967e-79	Down	yes	Transcription factor bHLH77
Cg2g033330	1824	24.8233	6.97667	-1.72412	1.48592374476937e-79	Down	yes	Endoglucanase 8
Cg5g013080	3868	34.6567	14.6767	-1.13382	5.66235583099229e-79	Down	yes	Phytochrome A
Cg2g003200	996	410.36	16.4533	-4.53707	1.84871006388498e-78	Down	yes	-
Cg5g043830	1168	17.1367	1.6	-3.3164	1.86318025288154e-78	Down	yes	Cyclin-U2-2
Cg9g015180	1758	35.0167	11.4967	-1.50146	2.13061932422731e-78	Down	yes	-
Cg5g028540	1212	26.5667	5.09	-2.27874	4.41939693086288e-78	Down	yes	-
Cg5g014920	3308	47.3	21.8333	-1.00914	7.53202767666675e-78	Down	yes	Type I inositol polyphosphate 5-phosphatase 2
Cg3g013870	2796	47.13	19.3567	-1.1772	8.72356704818785e-78	Down	yes	Serine/threonine-protein kinase CTR1
Cg2g046850	402	143.287	39.95	-1.73509	1.25728587343613e-77	Down	yes	-
Cg4g022060	855	30.1033	0.473333	-5.88353	1.19754725584878e-76	Down	yes	Nicotianamine synthase
Cg3g003410	1745	31.7633	9.84	-1.58543	1.34695202759416e-76	Down	yes	Galactoside 2-alpha-L-fucosyltransferase
Cg2g036410	1779	26.91	7.71667	-1.69324	1.56014189026505e-76	Down	yes	-
Cg2g033360	1062	48.3433	15.2233	-1.55968	1.62911126632098e-76	Down	yes	-
Cg7g015200	2667	19.3967	5.31333	-1.76229	1.67036618377917e-76	Down	yes	Proline-rich receptor-like protein kinase PERK10
Cg4g006340	4272	15.62	4.30333	-1.75257	3.1543502880277e-76	Down	yes	Probable protein phosphatase 2C 72
Cg7g006420	1507	46.34	17.13	-1.32824	3.27203222082397e-76	Down	yes	Chlorophyll a-b binding protein 6, chloroplastic
Cg5g006690	2451	11.08	2.12	-2.27978	4.9528063859377e-76	Down	yes	-
Cg4g007980	2063	41.3967	16.6433	-1.2086	8.44227438081343e-76	Down	yes	Protein SLENDER RICE1-LIKE 1
Cg8g001580	1245	28.3467	6.70667	-1.97308	1.06780757345002e-75	Down	yes	Glycerate dehydrogenase
Cg2g003230	1194	20.05	0.366667	-5.65936	1.34185275722744e-75	Down	yes	-
Cg7g004070	2329	25.6367	8.48667	-1.48801	2.25500257410605e-75	Down	yes	Probable inactive receptor kinase At5g58300
Cg7g011980	1440	31.23	8.69333	-1.74016	6.54295854227526e-75	Down	yes	bZIP transcription factor TGA10
Cg5g032140	2056	46.14	18.7433	-1.19227	9.89575556404396e-75	Down	yes	Galacturonosyltransferase 8
Cg8g000910	2401	14.4533	3.6	-1.89822	1.28219469727469e-74	Down	yes	L-ascorbate oxidase homolog
Cg4g011620	1034	46.6533	14.4433	-1.58392	5.21438132247038e-74	Down	yes	Thaumatin-like protein
Cg3g009910	1260	22.5433	4.36	-2.26232	1.79649132493602e-73	Down	yes	Probable serine/threonine-protein kinase PBL15
Cg1g026850	1450	42.4067	15.36	-1.35926	2.88566966312883e-73	Down	yes	-
Cg7g014840	1391	28.6033	7.94667	-1.74129	3.71702356684527e-73	Down	yes	Probable galacturonosyltransferase-like 3
Cg9g025380	1567	80.0233	35.8567	-1.05126	7.43147280604291e-73	Down	yes	Protein EXORDIUM-like 3
Cg5g014390	2805	25.0267	9.64	-1.26877	1.28747680354347e-72	Down	yes	Fasciclin-like arabinogalactan protein 17
Cg9g001770	480	45.1067	5.79	-2.85405	1.85116241072691e-72	Down	yes	-
Cg1g029440	612	29.88	1.35	-4.35942	7.31657143345927e-72	Down	yes	-
Cg2g019220	1473	27.7067	8.03333	-1.67997	1.14518060656003e-71	Down	yes	Tyrosine-protein phosphatase DSP1
Cg8g000240	1364	27.07	7.25667	-1.79197	1.3766186275804e-71	Down	yes	-
Cg4g015610	1008	52.4167	17.4333	-1.48295	2.54241696369841e-71	Down	yes	-
Cg5g032150	1520	21.1133	5.01667	-1.96533	3.61386690852234e-71	Down	yes	-
Cg8g008240	3807	17.5067	6.14	-1.40344	3.77088731220523e-71	Down	yes	Kinesin-like protein KIN-7D, mitochondrial
Cg2g021780	4002	19.52	6.92333	-1.38876	4.0097997222915e-71	Down	yes	Myosin-2
Cg6g011290	3019	10.7467	2.52	-1.98612	8.38122874454369e-71	Down	yes	Protein SCARECROW
Cg2g006510	2490	31.2	11.0267	-1.39317	8.83267928339738e-71	Down	yes	Protein KINESIN LIGHT CHAIN-RELATED 2
Cg3g023950	1407	25.1867	5.95333	-1.97488	1.07200080332856e-70	Down	yes	-
Cg3g025490	1663	24.4933	7.07667	-1.68575	1.38497838569522e-70	Down	yes	-
Cg2g010590	2988	25.6233	8.90333	-1.41828	2.36917291964344e-70	Down	yes	Probable metal-nicotianamine transporter YSL6
Cg5g037820	3226	22.1533	8.69	-1.24351	3.18971668966753e-70	Down	yes	Kinesin-like protein KIN-14I
Cg8g021420	1101	17.5533	1.82333	-3.16085	3.39995840767275e-70	Down	yes	Chitinase 1
Cg5g002630	3520	13.2467	4.00333	-1.62014	4.24740588796057e-70	Down	yes	-
Cg2g036960	3756	5.09667	0.553333	-3.09837	4.65944047631319e-70	Down	yes	LRR receptor-like serine/threonine-protein kinase GSO1
Cg2g021790	1061	41.0667	12.2133	-1.64459	6.12262848216083e-70	Down	yes	Chlorophyll a-b binding protein 13, chloroplastic
Cg2g005780	2850	62.73	27.3767	-1.08943	6.64369019528139e-70	Down	yes	5-methyltetrahydropteroyltriglutamate--homocysteine methyltransferase
Cg6g025780	1437	14.0367	1.73667	-2.90594	1.02424435637117e-69	Down	yes	-
Cg6g014180	1849	49.5833	21.3133	-1.11096	1.21998945342729e-69	Down	yes	UDP-glucuronate 4-epimerase 6
Cg2g003960	1796	51.34	21.3833	-1.15753	1.9832783948307e-69	Down	yes	Zinc finger CCCH domain-containing protein 53
Cg3g024180	1405	49.6	18.4	-1.32499	2.36830478294336e-69	Down	yes	PR5-like receptor kinase
Cg5g008880	1761	14.68	2.86667	-2.24774	1.78032815427414e-68	Down	yes	-
Cg7g012920	3449	42.25	19.25	-1.02755	1.97305895920685e-68	Down	yes	-
Cg7g020180	3635	9.48333	2.29667	-1.93884	3.9858379156983e-68	Down	yes	TORTIFOLIA1-like protein 4
Cg1g005630	1971	59.0333	27.2567	-1.00877	6.82218759639197e-68	Down	yes	Floral homeotic protein APETALA 2
Cg2g046750	2365	63.13	28.6867	-1.03125	9.61117284664273e-68	Down	yes	Probable galacturonosyltransferase 4
Cg2g040600	3819	8.60667	2.13333	-1.90658	1.1684345056064e-67	Down	yes	Cysteine-rich receptor-like protein kinase 10
Cg6g004730	1511	33.74	10.4567	-1.58347	1.30931517645301e-67	Down	yes	Expansin-A4
Cg9g022260	2952	29.9467	12.0767	-1.204	1.36830755691347e-67	Down	yes	Probably inactive leucine-rich repeat receptor-like protein kinase At5g06940
Cg7g020100	1106	57.5767	21.74	-1.2977	3.1854175497156e-67	Down	yes	Two-component response regulator ARR3
Cg2g001030	1560	11.9533	1.46667	-2.92122	4.28549579273814e-67	Down	yes	-
Cg2g000670	1086	36.9533	1.65667	-4.37383	9.78864496315231e-67	Down	yes	Feruloyl CoA ortho-hydroxylase F6H1-3
Cg2g040360	2090	102.82	47.68	-1.00096	1.11424903822095e-66	Down	yes	Pectinesterase/pectinesterase inhibitor
Cg5g002800	3920	26.32	11.9067	-1.03723	1.25816010649096e-66	Down	yes	-
Cg3g018100	3252	17.7033	5.43333	-1.59854	2.62130607549163e-66	Down	yes	-
Cg9g012290	1229	30.15	7.86333	-1.83125	4.32417334149976e-66	Down	yes	Ethylene-responsive transcription factor RAP2-4
Cg4g024710	3206	33.9967	14.5667	-1.11503	1.37244956393818e-65	Down	yes	-
Cg2g013290	765	285.91	132.3	-1.004	1.44392553028961e-65	Down	yes	Ethylene-responsive transcription factor 12
Cg1g004310	1738	12.4133	1.69333	-2.7685	1.69930098445552e-65	Down	yes	-
Cg1g020440	1502	20.0667	4.41	-2.08087	1.98064624262163e-65	Down	yes	-
Cg9g026010	1407	21.4167	5.41667	-1.875	2.11379554490695e-65	Down	yes	Gibberellin 20 oxidase 1
Cg4g011360	1875	52.9533	24.17	-1.02457	4.09931708343366e-65	Down	yes	Beta-glucosidase 44
Cg6g013800	3138	56.1333	25.2933	-1.04304	7.15136322190434e-65	Down	yes	Fasciclin-like arabinogalactan protein 17
Cg1g029560	1631	44.01	17.1	-1.25529	7.60184800950867e-65	Down	yes	-
Cg9g003730	2960	23.9233	9.75	-1.18879	8.9007547780441e-65	Down	yes	Probable 1-deoxy-D-xylulose-5-phosphate synthase, chloroplastic
Cg2g036390	1907	19.0067	5.16333	-1.77324	1.08252674755387e-64	Down	yes	-
Cg9g010680	1502	51.9467	21.93	-1.13797	2.37824258846867e-64	Down	yes	1-aminocyclopropane-1-carboxylate oxidase homolog 1
CgUng003730	1188	26.2733	0.19	-6.98659	3.65293247689664e-64	Down	yes	Chalcone synthase 2
Cg5g011570	3982	9.81	2.58667	-1.81868	4.9237062540255e-64	Down	yes	-
Cg2g027290	1107	35.1133	9.82333	-1.72926	5.10051745128363e-64	Down	yes	-
Cg5g008460	1147	99.3667	36.25	-1.34933	7.79174044575335e-64	Down	yes	36.4 kDa proline-rich protein
Cg5g038180	2671	34.0567	14.0033	-1.17602	1.00636649571575e-63	Down	yes	Probable beta-D-xylosidase 2
Cg1g026630	372	110.257	33.1867	-1.62639	1.05625085078863e-63	Down	yes	-
Cg9g000900	3353	20.86	8.16667	-1.2461	1.25490635279409e-63	Down	yes	Protein REDUCED WALL ACETYLATION 2
Cg1g007220	3766	65.4633	30.22	-1.00896	1.27573536873337e-63	Down	yes	Leucine-rich repeat receptor-like serine/threonine-protein kinase BAM1
Cg9g027900	2086	18.2233	4.60667	-1.87743	1.77634400366703e-63	Down	yes	ABC transporter G family member 8
Cg2g027560	3021	33.2467	12.1367	-1.34777	2.18215901894072e-63	Down	yes	Formin-like protein 1
Cg6g009750	1193	71.2367	28.8967	-1.19619	2.64169814035778e-63	Down	yes	Abscisic acid receptor PYL4
Cg2g021500	2954	10.2233	2.46333	-1.94767	3.21352423023764e-63	Down	yes	Receptor-like protein kinase THESEUS 1
Cg2g029440	2119	26.85	10.38	-1.26455	3.7716958758369e-63	Down	yes	Phragmoplastin DRP1C
Cg3g017860	1794	60.85	23.6467	-1.2586	5.15500471805876e-63	Down	yes	Probable aquaporin NIP5-1
Cg2g016780	3405	26.78	11.5767	-1.10328	5.46988359192636e-63	Down	yes	Formin-like protein 1
Cg7g015870	1618	14.7233	3.04333	-2.16535	7.4710650401159e-63	Down	yes	ACT domain-containing protein ACR4
Cg1g009700	3498	26.5633	12.2833	-1.00628	8.22476736865143e-63	Down	yes	Beta-galactosidase 1
Cg8g010170	1335	68.1933	28.68	-1.14242	1.0632028335196e-62	Down	yes	Phosphoenolpyruvate carboxylase kinase 1
Cg9g006130	1313	16.3133	2.62667	-2.52454	1.27135437767338e-62	Down	yes	Leucine-rich repeat extensin-like protein 6
Cg3g023320	2441	28.2633	11.4333	-1.19781	7.24250640098568e-62	Down	yes	Jacalin-related lectin 3
Cg2g039520	5296	17.7967	7.98333	-1.05073	1.06418929688117e-61	Down	yes	ABC transporter C family member 12
Cg2g033900	2344	18.8467	6.26667	-1.48332	1.19379474454419e-61	Down	yes	U-box domain-containing protein 10
Cg4g023750	3596	12.4333	3.70667	-1.64222	1.20994966684017e-61	Down	yes	Protein REDUCED CHLOROPLAST COVERAGE 2
Cg1g019260	348	111.243	31.0833	-1.73539	3.77617822437038e-61	Down	yes	-
Cg2g042670	3656	19.2967	7.71333	-1.21599	4.52857652502461e-61	Down	yes	Receptor-like protein kinase HSL1
Cg5g018200	1729	52.8433	23.4867	-1.06394	4.93008147695902e-61	Down	yes	Calcineurin B-like protein 7
Cg6g024910	1472	12.45	1.80667	-2.67739	6.0335433185107e-61	Down	yes	Aquaporin NIP2-1
Cg5g032460	2850	25.88	9.55667	-1.33206	8.84921682816933e-61	Down	yes	Probable LRR receptor-like serine/threonine-protein kinase At5g48740
Cg5g021570	2520	12.29	3.14333	-1.85937	9.59401747557221e-61	Down	yes	Protein DETOXIFICATION 14
Cg4g018760	925	37.8333	11.17	-1.65441	1.0351309555289e-60	Down	yes	-
Cg6g023390	1320	29.74	9.02333	-1.61373	1.21398392302408e-60	Down	yes	Peroxidase 63
Cg5g037890	3637	9.74333	2.77	-1.7071	1.54311234715709e-60	Down	yes	Cellulose synthase-like protein D5
Cg5g008520	1190	27.92	7.26333	-1.83483	1.55775864834421e-60	Down	yes	Adenine phosphoribosyltransferase 3
Cg2g002300	722	48.3933	13.7433	-1.70738	1.87550683564807e-60	Down	yes	-
Cg3g010240	2254	17.93	5.83667	-1.51132	2.6974250610696e-60	Down	yes	Berberine bridge enzyme-like 8
Cg9g029250	1203	12.4633	0.543333	-4.42041	8.10972784233728e-60	Down	yes	Metal tolerance protein 10
Cg9g025790	1855	20.0967	5.45333	-1.77713	1.81264333152794e-59	Down	yes	-
Cg5g039420	2056	18.8333	5.90667	-1.56485	2.99136113178964e-59	Down	yes	Transcription factor MYB61
Cg7g023700	2036	34.47	12.9933	-1.29943	3.81255101504357e-59	Down	yes	Beta-glucosidase 13
Cg4g023700	210	68.7767	3.61667	-4.1455	8.17400685998245e-59	Down	yes	-
Cg6g004580	2123	15.0733	4.21333	-1.7339	8.37895707450919e-59	Down	yes	Probable protein phosphatase 2C 4
Cg1g025590	3224	9.79667	2.75	-1.72753	8.76196558910691e-59	Down	yes	-
Cg8g023540	1675	60.54	27.0633	-1.0538	2.05827272006876e-58	Down	yes	Tubulin beta-1 chain
Cg1g019230	423	45.5133	7.19667	-2.55657	2.62019397153944e-58	Down	yes	-
Cg5g001030	2166	15.1367	4.09333	-1.78347	2.67547845665566e-58	Down	yes	Cellulose synthase-like protein G3
Cg7g020140	774	65.5867	23.55	-1.37237	4.0277203843999e-58	Down	yes	Probable galacturonosyltransferase-like 9
Cg6g017490	1432	48.5533	16.9167	-1.41355	4.48123532575273e-58	Down	yes	WAT1-related protein At5g07050
Cg7g023670	1838	36.6167	15.5267	-1.13104	8.34755058168117e-58	Down	yes	Beta-glucosidase 17
Cg8g024540	3828	15.1133	5.79	-1.27731	9.00953667786784e-58	Down	yes	Ethylene-overproduction protein 1
Cg3g021270	3100	11.52	3.55667	-1.58984	1.38273747881558e-57	Down	yes	-
Cg7g014780	1035	75.43	33.7033	-1.05567	1.38621582197245e-57	Down	yes	Transcription factor NIGT1
Cg9g027790	549	34.19	5.61	-2.50059	1.51248868178535e-57	Down	yes	-
Cg2g036920	1837	42.5167	17.8733	-1.14419	2.38080111648472e-57	Down	yes	Galactan beta-1,4-galactosyltransferase GALS3
Cg7g023510	4389	13.6467	5.13	-1.30316	4.6031225766832e-57	Down	yes	DNA topoisomerase 2
Cg6g018470	1542	28.3733	10.0933	-1.38363	1.27078685226268e-56	Down	yes	Calcium-binding allergen Ole e 8
Cg1g008480	1926	17.1233	5.11	-1.63858	1.49552985769103e-56	Down	yes	ABC transporter G family member 1
Cg1g013710	837	30.5767	7.76	-1.87072	1.55313506517531e-56	Down	yes	Stem 28 kDa glycoprotein
Cg2g037760	1302	18.3433	3.93	-2.11546	1.66482832868498e-56	Down	yes	Protein EXORDIUM-like 7
Cg4g003670	2185	19.42	6.45333	-1.48377	1.76246793982043e-56	Down	yes	Sulfite exporter TauE/SafE family protein 3
Cg1g014390	2142	32.9	13.5067	-1.17674	5.05624987026943e-56	Down	yes	Protein NRT1/ PTR FAMILY 1.2
Cg5g012850	1676	29.9267	10.8267	-1.35937	8.77573662849737e-56	Down	yes	-
Cg6g017700	2103	41.01	17.64	-1.10986	1.01038360079838e-55	Down	yes	Stomatal closure-related actin-binding protein 3
Cg2g025890	1754	26.8233	9.47667	-1.39311	1.03424529523063e-55	Down	yes	-
Cg3g012710	1073	127.81	56.1267	-1.08212	1.21508227728069e-55	Down	yes	Zinc finger protein AZF1
Cg8g002460	1908	24.19	9.04333	-1.31176	1.53297824868166e-55	Down	yes	-
Cg5g018290	1512	11.21	0.223333	-5.55678	2.7840154292035e-55	Down	yes	ABC transporter G family member 37
Cg9g005290	1029	65.46	28.6667	-1.08543	3.80505157763231e-55	Down	yes	Photosystem I reaction center subunit II, chloroplastic
Cg5g011690	4096	25.8067	10.3733	-1.2079	5.73888010382244e-55	Down	yes	COBRA-like protein 4
Cg5g043180	948	36.4333	11.5033	-1.55822	6.31987696688853e-55	Down	yes	-
Cg3g021920	1767	14.71	3.75667	-1.86276	1.13389101929179e-54	Down	yes	-
Cg4g017260	477	210.607	93.3467	-1.06608	1.47108036844964e-54	Down	yes	Photosystem I reaction center subunit V, chloroplastic
Cg9g001720	2336	23.0133	8.64667	-1.30517	1.47413910124613e-54	Down	yes	COBRA-like protein 7
Cg9g007230	1501	53.1833	21.8667	-1.17409	1.79940238373894e-54	Down	yes	Protein WAVE-DAMPENED 2
Cg3g024680	1004	63.1	27.0433	-1.11671	2.02494736196199e-54	Down	yes	Plastocyanin, chloroplastic
Cg2g000710	1318	51.5767	22.5633	-1.08686	2.5510258919512e-54	Down	yes	Bi-functional coumaroyl CoA and feruloyl CoA ortho-hydroxylase Diox4
Cg5g001600	1762	44.5267	19.3867	-1.09397	3.01431060559955e-54	Down	yes	High mobility group B protein 13
Cg2g003210	1104	36.2	0.126667	-8.04281	4.11502494695525e-54	Down	yes	-
Cg3g024650	1840	40.9067	17.8167	-1.09174	8.86897543001668e-54	Down	yes	24-methylenesterol C-methyltransferase 2
Cg4g011980	2457	21.2133	8.44333	-1.22203	1.85740649175096e-53	Down	yes	Probable inactive receptor kinase At1g48480
Cg8g008720	3410	32.3133	14.7833	-1.02176	2.2229944692515e-53	Down	yes	Kinesin-like protein KIN-7E
Cg1g013470	2616	5.83333	0.63	-3.10209	2.30058328121965e-53	Down	yes	Putative leucine-rich repeat receptor-like serine/threonine-protein kinase At2g19230
Cg8g019700	1593	10.4033	0.2	-5.6011	2.31529549623838e-53	Down	yes	High affinity nitrate transporter 2.4
Cg1g009150	1317	32.8933	11.03	-1.46807	2.34788812824111e-53	Down	yes	Aspartic proteinase nepenthesin-1
Cg7g023070	1618	31.47	11.74	-1.31743	2.70022090053705e-53	Down	yes	DNA damage-repair/toleration protein DRT100
Cg2g004490	2907	6.25333	1	-2.54076	3.70772656648736e-53	Down	yes	Serine--glyoxylate aminotransferase
Cg1g005730	1352	50.9933	17.8767	-1.40345	5.10897266116459e-53	Down	yes	Protein IRX15-LIKE
Cg8g019550	1410	12.95	2.44667	-2.29788	1.04470190098165e-52	Down	yes	Coniferyl alcohol acyltransferase
Cg8g024780	1764	21.81	7.53667	-1.42666	1.18737331335226e-52	Down	yes	Laccase-3
Cg5g003320	2245	33.38	15.3233	-1.01594	1.47226785204148e-52	Down	yes	-
Cg6g012140	1933	38.1467	16.68	-1.0879	1.54274113459101e-52	Down	yes	UDP-glycosyltransferase 71A15
Cg5g015750	1539	18.6	4.66667	-1.88923	2.48334688115433e-52	Down	yes	Cytochrome P450 72A397
Cg2g017790	874	15.2967	1.43333	-3.31403	3.31025385306481e-52	Down	yes	-
Cg2g028070	2273	15.5267	4.94	-1.54476	3.35878047747672e-52	Down	yes	Fimbrin-2
Cg4g019800	1047	16.5333	0.266667	-5.83786	4.69625239332954e-52	Down	yes	-
Cg6g024890	787	32.8	8.37	-1.86379	4.77855451713518e-52	Down	yes	-
Cg5g016770	1208	37.7367	14.57	-1.265	6.93706800086217e-52	Down	yes	Probable pectinesterase 53
Cg2g038110	1673	35.9933	14.7367	-1.18308	9.29951954116841e-52	Down	yes	O-fucosyltransferase 23
Cg9g022520	951	56.13	21.3767	-1.28604	9.62393088081346e-52	Down	yes	-
Cg3g011270	1484	15.9333	3.92667	-1.91272	9.65575151694915e-52	Down	yes	-
Cg1g013840	2631	22.69	9.44333	-1.15645	1.09168377565297e-51	Down	yes	LysM domain receptor-like kinase 3
Cg5g001920	561	35.66	5.87333	-2.49744	1.3692883276091e-51	Down	yes	Dirigent protein
Cg5g003330	1539	54.4133	24.85	-1.02266	1.65910317581611e-51	Down	yes	-
Cg6g010880	2510	20.0733	6.98333	-1.41729	2.07324337859043e-51	Down	yes	Probable inactive receptor kinase At5g58300
Cg8g020020	2358	28.8467	12.7767	-1.06801	2.67114180867548e-51	Down	yes	Receptor-like serine/threonine-protein kinase NCRK
Cg3g021210	1622	22.4267	7.63333	-1.44705	3.12597439466551e-51	Down	yes	-
Cg5g016780	2281	23.5833	9.44667	-1.21374	4.23466958247077e-51	Down	yes	Probable glutamate carboxypeptidase LAMP1
Cg7g016420	1537	13.0333	2.86333	-2.07846	6.21680714859643e-51	Down	yes	Triose phosphate/phosphate translocator TPT, chloroplastic
Cg3g022250	1697	13.9267	3.63333	-1.83298	6.92868074009619e-51	Down	yes	Probable galacturonosyltransferase-like 1
Cg6g023260	2613	5.51	0.59	-3.11102	8.77539798664287e-51	Down	yes	Long-chain-alcohol oxidase FAO4A
CgUng000080	2226	17.5933	5.75	-1.50538	9.17871111245084e-51	Down	yes	Protein NRT1/ PTR FAMILY 7.3
Cg2g033620	1812	19.9267	6.71333	-1.46375	9.53105504995177e-51	Down	yes	-
Cg9g022200	189	229.297	78.58	-1.43799	9.63317091238675e-51	Down	yes	-
Cg1g012940	5100	18.8367	8.55333	-1.03181	1.11507538508235e-50	Down	yes	-
Cg4g015240	2017	41.1467	18.33	-1.06036	1.54066840834812e-50	Down	yes	Cytochrome P450 93B2
Cg5g031750	2990	22.69	9.75	-1.11188	1.74082942669294e-50	Down	yes	Cationic amino acid transporter 2, vacuolar
Cg6g005760	480	40.28	6.35333	-2.56112	2.82252013130891e-50	Down	yes	Copper transporter 1
Cg2g041130	379	65.7533	17.32	-1.81907	3.16305158289194e-50	Down	yes	-
Cg5g039320	2311	17.7	6.14333	-1.41922	3.78175769982436e-50	Down	yes	Probable polygalacturonase
Cg3g002830	2600	14.0167	4.36333	-1.57745	5.5651459314711e-50	Down	yes	Probable inactive receptor kinase At5g58300
Cg9g027590	1642	12.8233	2.38667	-2.31853	7.73060205639273e-50	Down	yes	DUF21 domain-containing protein At5g52790
Cg5g009540	1339	15.4633	3.48667	-2.04226	1.48403195328872e-49	Down	yes	Agamous-like MADS-box protein AGL19
Cg2g024140	3929	15.6133	6.36333	-1.18935	2.47778952543057e-49	Down	yes	Microtubule-associated protein TORTIFOLIA1
Cg8g023860	1542	10.77	1.81667	-2.46231	2.67099716102254e-49	Down	yes	Cytochrome P450 86A1
Cg9g021420	727	25.2933	4.93667	-2.24971	5.02820844757167e-49	Down	yes	-
Cg2g038460	603	47.49	13.8133	-1.67615	6.56907853735709e-49	Down	yes	CASP-like protein 1B2
Cg6g014300	2654	5.33667	0.716667	-2.79191	1.34031565652144e-48	Down	yes	-
Cg2g044440	1647	7.29333	0.553333	-3.60657	1.50947344693769e-48	Down	yes	Chlorophyll a-b binding protein 40, chloroplastic
Cg9g011680	1162	13.14	1.95	-2.64194	3.0968660051721e-48	Down	yes	Protein SULFUR DEFICIENCY-INDUCED 2
Cg8g003480	2165	26.42	11.1933	-1.13231	3.36464930798846e-48	Down	yes	Probable indole-3-acetic acid-amido synthetase GH3.1
Cg3g014000	4021	10.3267	3.86333	-1.31156	3.9841774091621e-48	Down	yes	Kinesin-like protein KIN-4C
Cg4g014330	1761	9.04	1.46667	-2.51518	4.60471622837047e-48	Down	yes	Cationic amino acid transporter 7, chloroplastic
Cg1g001650	1505	14.14	3.18333	-2.04733	5.34139374917026e-48	Down	yes	Thaumatin-like protein 1
Cg1g013530	2622	14.3233	4.65	-1.5186	6.47585388770043e-48	Down	yes	-
Cg5g042870	2445	13.67	4.69	-1.43671	9.70261310769412e-48	Down	yes	SPX domain-containing membrane protein At4g22990
Cg9g027250	1044	13.52	1.60333	-2.97334	1.51875051413595e-47	Down	yes	-
Cg5g038640	2727	7.75667	1.91667	-1.91015	1.63676240475296e-47	Down	yes	Stachyose synthase
Cg1g001210	1320	26.85	9.74	-1.3562	1.71894021564619e-47	Down	yes	Aspartyl protease family protein 1
Cg6g011010	2317	17.4333	6.08667	-1.4113	1.89964778966336e-47	Down	yes	-
Cg4g001940	1684	13.3567	3.44	-1.85219	1.90089926211281e-47	Down	yes	Flotillin-like protein 3
Cg2g039570	880	65.3667	24.6667	-1.29805	1.95691698196553e-47	Down	yes	Photosystem I reaction center subunit psaK, chloroplastic
Cg6g024710	1616	35.16	15.0667	-1.11529	2.0288611047101e-47	Down	yes	Tubulin alpha-2 chain
Cg2g025540	1156	29.4933	10.4033	-1.39595	2.5314990082705e-47	Down	yes	-
Cg9g026260	1283	8.85667	0.453333	-4.18286	3.07229784404556e-47	Down	yes	Dehydration-responsive element-binding protein 1D
Cg6g002620	1174	47.79	18.4667	-1.26353	4.80585871966003e-47	Down	yes	Beta-1,4-xylosyltransferase IRX9
Cg9g013990	3556	4.59	0.853333	-2.31615	6.04426626190565e-47	Down	yes	Receptor protein kinase TMK1
Cg7g016530	2383	13.2567	4.48333	-1.45811	7.26461829719669e-47	Down	yes	Beta-glucosidase 40
Cg1g026920	1326	12.4033	2.23	-2.3703	9.12468780986837e-47	Down	yes	Premnaspirodiene oxygenase
Cg5g007320	1632	12.8267	3.10667	-1.93815	1.04403727130297e-46	Down	yes	-
Cg8g000500	2162	18.3633	7.11	-1.26201	1.10697119446631e-46	Down	yes	U-box domain-containing protein 15
Cg2g006010	2896	12.8033	4.62	-1.36391	1.17344303124609e-46	Down	yes	Xyloglucan glycosyltransferase 4
Cg5g021860	1515	30.7933	11.7333	-1.28551	1.19069966503497e-46	Down	yes	Glucuronoxylan 4-O-methyltransferase 3
Cg4g007890	2508	20.4767	8.27667	-1.2012	1.28648438007911e-46	Down	yes	3-ketoacyl-CoA synthase 11
Cg2g019180	2441	13.2967	4.51667	-1.45086	1.56148211957274e-46	Down	yes	-
Cg6g010630	3354	13.2867	5.36667	-1.2006	2.29955077504856e-46	Down	yes	Leucine-rich repeat receptor-like protein kinase PXC2
Cg9g024230	3411	21.69	10.0367	-1.00578	2.55834776837217e-46	Down	yes	Probably inactive leucine-rich repeat receptor-like protein kinase At3g28040
Cg2g008860	792	53.95	19.8633	-1.33586	6.33495895443534e-46	Down	yes	Peroxidase 52
Cg5g029500	5029	21.4033	9.66333	-1.04157	6.87722233874245e-46	Down	yes	Cellulose synthase-like protein D3
Cg6g019230	1386	35.1433	13.7067	-1.24925	7.03506592524614e-46	Down	yes	L-Ala-D/L-amino acid epimerase
Cg6g014720	1949	27.5167	11.9467	-1.09758	7.23665222198318e-46	Down	yes	-
Cg7g013190	2532	21.1067	8.83	-1.152	7.72297349950415e-46	Down	yes	-
Cg8g005950	880	23.6067	5.82333	-1.914	1.06286051591516e-45	Down	yes	-
Cg1g026820	3588	30.81	14.0033	-1.0318	1.50728516024114e-45	Down	yes	Protein BRASSINOSTEROID INSENSITIVE 1
Cg5g037070	1123	16.3567	3.7	-2.03951	1.95562071353461e-45	Down	yes	Ferritin-like catalase Nec2
Cg5g042740	2761	15.3467	6.13	-1.21801	2.18676331680079e-45	Down	yes	-
Cg2g039080	1371	49.0533	22.1867	-1.0378	2.22370559369089e-45	Down	yes	-
Cg2g001490	834	116.123	21.7867	-2.30694	2.44271661147958e-45	Down	yes	Peroxidase N
Cg1g013190	618	20.64	2.50333	-2.93415	3.16244670133489e-45	Down	yes	-
Cg3g021770	2920	11.27	3.83	-1.45118	3.57437409205557e-45	Down	yes	-
Cg1g024430	642	21.8367	3.56333	-2.50709	3.78603471542504e-45	Down	yes	Dirigent protein 23
Cg1g006460	1540	18.55	5.47667	-1.65382	4.73572961753662e-45	Down	yes	-
Cg9g016430	1214	33.5267	12.2667	-1.3414	5.34419230128444e-45	Down	yes	Two-component response regulator ARR9
Cg6g009830	2588	10.33	3.21	-1.57713	8.28140379992939e-45	Down	yes	Probably inactive leucine-rich repeat receptor-like protein kinase IMK2
Cg5g009220	3597	8.08	2.47333	-1.60095	1.09187333630575e-44	Down	yes	Probable LRR receptor-like serine/threonine-protein kinase At1g12460
Cg8g003880	1492	22.2133	8.06	-1.35537	1.39923417227122e-44	Down	yes	Transcription factor MYB73
Cg2g014260	2476	11.2467	3.69	-1.50068	1.64704324929858e-44	Down	yes	Ethylene-responsive transcription factor ERF053
Cg2g017550	1145	14.7933	3.04667	-2.17484	1.67400959627845e-44	Down	yes	-
Cg5g010270	1110	13.5133	2.44333	-2.36241	2.30513402955884e-44	Down	yes	GDSL esterase/lipase At1g74460
Cg4g001690	817	33.9233	10.6267	-1.56662	2.70914033770315e-44	Down	yes	Ethylene-responsive transcription factor ERF003
Cg7g002090	1507	32.1367	13.4233	-1.15187	4.74846384271519e-44	Down	yes	Xylan O-acetyltransferase 1
Cg2g012480	1790	16.3867	5.24667	-1.5358	5.0306906738241e-44	Down	yes	Probable pectate lyase 12
Cg7g017000	1288	43.43	18.1933	-1.15058	5.23154294188622e-44	Down	yes	Chlorophyll a-b binding protein, chloroplastic
Cg7g002280	3041	19.87	7.93	-1.22041	5.27808056356304e-44	Down	yes	UTP--glucose-1-phosphate uridylyltransferase 3, chloroplastic
Cg6g016180	564	18.73	1.03	-4.07877	5.86782076728978e-44	Down	yes	Desmethylxanthohumol 6'-O-methyltransferase
Cg5g030980	2224	20.7233	7.40667	-1.37981	5.9144535484727e-44	Down	yes	Glucan endo-1,3-beta-glucosidase 8
Cg7g020430	588	99.48	43.3033	-1.09472	8.75582526361046e-44	Down	yes	Glutathione S-transferase U17
Cg9g004570	2643	7.11333	1.77	-1.89781	1.28117237246496e-43	Down	yes	-
Cg4g008410	1494	20.66	6.86	-1.48333	1.72060315525796e-43	Down	yes	-
Cg9g028110	2196	23.2833	10.23	-1.0805	2.81782121680555e-43	Down	yes	-
Cg1g011550	2851	20.4133	9.24667	-1.03661	2.82985674358666e-43	Down	yes	Protein indeterminate-domain 5, chloroplastic
Cg4g006780	2141	12.7333	4.17667	-1.50197	4.08203598299842e-43	Down	yes	Acyl-lipid (9-3)-desaturase
Cg4g013660	561	41.5367	12.27	-1.65215	4.82861512687336e-43	Down	yes	-
[truncated: 1,857 more rows]
